# Supplementary material for: Telomeric ORFs (TLOs) in Candida spp. Encode Mediator Subunits That Regulate Distinct Virulence Traits
Source: PLoS Genet. 2014 Oct 30;10(10):e1004658. doi: 10.1371/journal.pgen.1004658 (PMC4214616; doi:10.1371/journal.pgen.1004658)
Supplement: Table S1 — List of genes exhibiting TLO1- or TLO2-specific regulation following complementation of the tlo1Δ/tlo2Δ (tloΔΔ) mutant with either TLO1 (+TLO1) or TLO2 (+TLO2). Transcript profiles were generated on cells grown to OD 600nm 0.8 in YEPD at 37°C. Expression values are to Log2 ratios. (XLSX) [file pgen.1004658.s010.xlsx]

## Sheet: Table S1.txt
tloΔΔ vs WT	tloΔΔ vs + TLO1	tloΔΔ vs +TLO2	GeneName	Common Name	Chromosome	Description (from CGD)	orf19	S. cerevisiae Name
2.81016	-0.855226	-2.68268	Cd36_53500		Chr5	Predicted ORF in Assemblies 19, 20 and 21	orf19.1117	FDH1
2.7318	-0.568145	-1.32328	Cd36_27950		ChrR	Predicted ORF in Assemblies 19, 20 and 21; induced in core caspofungin response; transcription regulated upon yeast-hyphal switch	orf19.2846
2.56743	-0.435499	-1.18581	Cd36_64370	IHD1	Chr6	Putative GPI-anchored protein of unknown function; alkaline upregulated; greater transcription in hyphal form than yeast form; regulated by Nrg1p, Rfg1p, Tup1p; regulated by Tsa1p, Tsa1Bp in minimal media at 37; not essential for viability	orf19.5760	SRP40
2.43941	-0.586158	-1.91259	Cd36_05580		Chr1	Predicted ORF in Assemblies 19, 20 and 21	orf19.2457
2.38574	-0.461613	-2.19933	Cd36_08640	AOX1	Chr1	Alternative oxidase; low abundance; constitutively expressed; one of two isoforms (Aox1p and Aox2p); involved in a cyanide-resistant respiratory pathway present in plants, protists, and some fungi, although absent from S. cerevisiae	orf19.4774
2.36314	-0.601171	-1.19043	Cd36_52810	PGA58	Chr5	Putative GPI-anchored protein of unknown function	orf19.4334	CCW12
2.1356	-0.373009	-1.11589	Cd36_34980	EED1	ChrR	Transcription is induced upon filamentous growth; induced by increasing cell density, regulated by tyrosol; hyphally regulated via Cph1p; fluconazole-induced	orf19.7561	DEF1
1.98551	-0.266215	-1.24774	Cd36_45660	GDH3	Chr4	Protein described as similar to NADP-glutamate dehydrogenase; hyphal downregulated expression; transcription is regulated by Nrg1p, Plc1p; downregulated by Efg1p; upregulated by Rim101p at pH 8; ciclopirox olamine induced	orf19.4716	GDH3
1.9411	-1.32926	-0.37925	Cd36_27420	OPT4	ChrR	Oligopeptide transporter; detected at germ tube plasma membrane by mass spectrometry; transcriptionally induced upon phagocytosis by macrophage; fungal-specific (no human or murine homolog); merged with orf19.2292 in Assembly 20	orf19.176	OPT2
1.90642	-0.105511	-0.982363	Cd36_31370	SFL1	ChrR	Protein involved in negative regulation of flocculation and filamentous growth; induced in core caspofungin response	orf19.454	SFL1
1.8292	-1.26057	-0.826843	Cd36_52240	ECM331	Chr5	Putative GPI-anchored protein; caspofungin induced; Plc1p-regulated; repressed by Rim101p, Hog1p; shows colony morphology-related gene regulation by Ssn6p; increased mRNA abundance in cyr1 homozygous null mutant yeast-form cells	orf19.4255	ECM33
1.77305	-0.307279	-1.9176	Cd36_51940		Chr5	Predicted ORF in Assemblies 19, 20 and 21; decreased expression in hyphae compared to yeast-form cells; transcription is increased in populations of cells exposed to fluconazole over multiple generations	orf19.4216	HSP12
1.62275	-0.423021	-1.36161	Cd36_04190		Chr1	Predicted ORF in Assemblies 19, 20 and 21	orf19.6837	YIR035C
1.55252	-0.448151	-1.01633	Cd36_08490		Chr1	Predicted ORF in Assemblies 19, 20 and 21; fungal-specific	orf19.4756	YTP1
1.52232	-0.339691	-1.96082	Cd36_85750	SKN1	Chr3	Protein with predicted role in beta-1,6-glucan synthesis; probable N-glycosylated type II membrane protein; transcription and change in mRNA length induced by yeast-hyphal transition; transcription induced by Rim101p or caspofungin	orf19.7362	KRE6
1.42294	-0.210522	-1.37833	Cd36_20820	RTA3	Chr2	Similar to S. cerevisiae Rta1p (role in 7-aminocholesterol resistance) and Rsb1p (flippase); putative membrane protein; putative drug-responsive regulatory site; induced by fluphenazine, estradiol, ketoconazole, caspofungin	orf19.23	RSB1
1.39213	0.1305	-1.09374	Cd36_40980		Chr4	Predicted ORF in Assemblies 19, 20 and 21	orf19.4698
1.37305	-0.437367	-2.76601	Cd36_54130	CAR1	Chr5	Transcription is regulated by Nrg1p, Mig1p, and Tup1p; shows colony morphology-related gene regulation by Ssn6p; alkaline upregulated	orf19.3934	CAR1
1.36113	-0.382604	-1.41774	Cd36_32310	LSC2	ChrR	Protein described as beta subunit of succinate-CoA ligase; transcription regulated by Mig1p and Tup1p; transcriptionally regulated by iron; expression greater in high iron; filament induced	orf19.1860	LSC2
1.32463	-0.243141	-1.03726	Cd36_80330		Chr3	Predicted ORF in Assemblies 19, 20 and 21	orf19.5431
1.3174	-1.0629	0.134589	Cd36_84810		Chr3	Predicted ORF in Assemblies 19, 20 and 21; induced by nitric oxide in yhb1 null mutant	orf19.5952
1.30731	-0.570374	-3.01934	Cd36_64300	HGT10	Chr6	Putative glucose transporter of the major facilitator superfamily; the C. albicans glucose transporter family comprises 20 members; induced by osmotic stress, at low glucose in rich media, during cell wall regeneration; 12 membrane spans	orf19.5753	STL1
1.27723	-0.560454	-1.40715	Cd36_51080	GPR1	Chr5	Putative G-protein-coupled receptor of plasma membrane; required for wild-type hyphal growth; acts in cAMP-PKA pathway; reports differ on role in cAMP-mediated glucose signaling; Gpr1p C terminus binds Gpa2p; regulates HWP1 and ECE1	orf19.1944	GPR1
1.23971	-0.726584	-2.08026	Cd36_81230	NCE103	Chr3	Carbonic anhydrase involved in the conversion of carbon dioxide to bicarbonate; essential for pathogenesis in host niches with limited CO2; induced upon biofilm formation	orf19.1721	NCE103
1.23762	-0.427098	-1.8668	Cd36_21430	SMF12	Chr2	Protein not essential for viability; similar to S. cerevisiae Smf1p, which is a manganese transporter; Gcn4p-regulated; alkaline upregulated; caspofungin repressed	orf19.2270	SMF1
1.23441	0.129119	-1.18405	Cd36_04610	SAP7	Chr1	Member of the secreted aspartyl proteinase family; expression detected during human oral infection; regulated by Ssn6p; role in murine intravenous infection; induced during, but not required for, murine vaginal infection	orf19.756	YPS3
1.22753	-0.439293	-1.70548	Cd36_35230		ChrR	Predicted ORF in Assemblies 19, 20 and 21	orf19.7601	MRM2
1.14829	-0.514714	-2.35937	Cd36_33470	YHB5	ChrR	Protein related to flavohemoglobins; not required for wild-type nitric oxide resistance; has predicted globin, FAD-binding, and NAD(P)-binding domains but lacks some conserved residues of flavohemoglobins; mRNA detected; filament induced	orf19.3710	YHB1
1.1419	-1.03472	-0.77236	Cd36_19680	WH11	Chr2	Cytoplasmic protein expressed specifically in white phase yeast-form cells; expression in opaque cells increases virulence and frequency of opaque-to-white switching; null mutant shows wild-type switching; similar to S. cerevisiae Hsp12p	orf19.3548.1	HSP12
1.13982	-0.404387	-1.29009	Cd36_32430		ChrR	Predicted ORF in Assemblies 19, 20 and 21	orf19.1842	BUD5
1.10128	-0.620828	-2.49426	Cd36_53200		Chr5	Predicted ORF in Assemblies 19, 20 and 21	orf19.2638
1.10037	-1.16732	-0.0770143	Cd36_24240	IFR1	Chr2	Predicted ORF in Assemblies 19, 20 and 21; induced by nitric oxide	orf19.1763	YNL134C
1.07021	0.372219	-0.305361	Cd36_73890	NRG1	Chr7	Transcriptional repressor; regulates hyphal genes, virulence genes, chlamydospore development, and genes involved in rescue and stress responses; effects both Tup1p-dependent (major) and -independent (minor) regulation	orf19.7150	NRG2
1.06454	-0.392926	-1.20985	Cd36_18420	YIM1	Chr2	Protein similar to protease of mitochondrial inner membrane; increased transcription is observed upon benomyl treatment; macrophage-downregulated gene	orf19.847	YIM1
1.06414	-0.434665	-1.00305	Cd36_15560		Chr2	Predicted ORF in Assemblies 19, 20 and 21	orf19.2067	NFU1
1.06284	-0.234183	-1.16122	Cd36_35120	INO1	ChrR	Inositol-1-phosphate synthase; enzyme of inositol biosynthesis; antigenic in human; repressed by farnesol (in biofilm) or caspofungin; regulated during planktonic growth; upstream inositol/choline regulatory element; glycosylation predicted	orf19.7585	INO1
1.05859	-0.311546	-1.232	Cd36_25520		ChrR	Predicted ORF in Assemblies 19, 20 and 21; induced by nitric oxide	orf19.7495	OYE3
1.04418	-0.463191	-1.28227	Cd36_18140	HSP78	Chr2	Protein described as a heat-shock protein; transcriptionally regulated by macrophage response; transcription is regulated by Nrg1p, Mig1p, Gcn2p, Gcn4p; heavy metal (cadmium) stress-induced	orf19.882	HSP78
1.02812	-0.666931	-2.30567	Cd36_51400	GIT1	Chr5	Putative glycerophosphoinositol permease; fungal-specific (no human or murine homolog); alkaline downregulated; transcription is specific to white cell type; caspofungin repressed; macrophage/pseudohyphal-repressed	orf19.1979	GIT1
1.00617	-0.74591	-1.24552	Cd36_70320	SOD3	Chr7	Cytosolic manganese-containing superoxide dismutase, involved in protection against oxidative stress; transcription downregulated by treatment with ciclopirox olamine, induced during stationary phase when SOD1 expression is repressed	orf19.7111.1	SOD2
0.927145	-0.110212	-1.08135	Cd36_30800		ChrR	Predicted ORF in Assemblies 19, 20 and 21	orf19.3516
0.919281	-0.553174	-1.6615	Cd36_65570	NAG3	Chr6	Putative transporter of the major facilitator superfamily (MFS); similar to Nag4p; required for wild-type mouse virulence and cycloheximide resistance; in gene cluster that includes genes encoding enzymes of GlcNAc catabolism	orf19.2158	TPO3
0.890811	-0.238088	-1.31594	Cd36_65590	NAG4	Chr6	Putative transporter; fungal-specific; similar to Nag3p and to S. cerevisiae Ypr156Cp and Ygr138Cp; required for wild-type mouse virulence and wild-type cycloheximide resistance; gene cluster encodes enzymes of GlcNAc catabolism	orf19.2160	TPO3
0.87507	0.609373	1.18229	Cd36_34240		ChrR	Predicted ORF in Assemblies 19, 20 and 21	orf19.6440	ASI1
-0.54286	0.10653	1.68548	Cd36_27190	IFC3	ChrR	Oligopeptide transporter; transcriptionally induced upon phagocytosis by macrophage; induced by BSA or peptides; fluconazole-induced; upregulated by Rim101p at pH 8; fungal-specific (no human or murine homolog)	orf19.3749	OPT2
-1.04024	0.715811	1.69689	Cd36_24300	GPD1	Chr2	Protein similar to S. cerevisiae glycerol-3-phosphate dehydrogenase (enzyme of glycerol biosynthesis); biofilm-induced expression; regulated by Efg1p; regulated by Tsa1p, Tsa1Bp under H2O2 stress conditions	orf19.1756	GPD1
-1.11516	0.0489507	1.51594	Cd36_61180	CIP1	Chr6	Protein with slight similarity to plant isoflavone reductase; transcription induced by cadmium (specifically, not by other heavy metals or heat shock), yeast-hyphal switch, oxidative stress (via Cap1p), or macrophage interaction	orf19.113
-1.17735	0.44191	1.05227	Cd36_86430	AAF1	Chr3	Possible regulatory protein; Glu-rich domain; production in S. cerevisiae increases endothelial cell adherence and flocculence; expressed under diverse conditions, detected in yeast-form and hyphal cells; alkaline or caspofungin upregulated	orf19.7436	DEF1
-1.20193	-0.418522	1.25789	Cd36_21440		Chr2	Predicted ORF in Assemblies 19, 20 and 21	orf19.2272	AFT2
-1.30077	0.542837	1.37765	Cd36_41990		Chr4	Predicted ORF in Assemblies 19, 20 and 21; regulated by Tsa1p, Tsa1Bp under H2O2 stress conditions	orf19.4581	GPI14
-1.31103	0.847281	1.44216	Cd36_41530	ERG251	Chr4	Predicted ORF in Assemblies 19, 20 and 21; ketoconazole-induced; amphotericin B, caspofungin repressed	orf19.4631	ERG25
-1.38211	0.91344	2.14778	Cd36_29850		ChrR	Predicted ORF in Assemblies 19, 20 and 21	orf19.541
-1.39519	0.536699	1.78547	Cd36_72320		Chr7	Protein not essential for viability	orf19.3701
-1.44023	0.969007	2.01382	Cd36_04690		Chr1	Predicted ORF in Assemblies 19, 20 and 21	orf19.50	UFO1
-1.46782	0.311838	1.18128	Cd36_15220	SOD6	Chr2	Copper- and zinc-containing superoxide dismutase; expression regulated during planktonic growth; member of a gene family that includes SOD1, SOD4, SOD5, and SOD6; gene may contain an intron	orf19.2108
-1.52507	0.437278	1.71116	Cd36_35130	CHT3	ChrR	Chitinase, major; functional homolog of S. cerevisiae Cts1p; 4 N-glycosylation motifs; possible O-mannosylated region; putative signal peptide; hyphal-repressed; farnesol upregulated in biofilm; regulated by Efg1p, Cyr1p, Ras1p	orf19.7586	CTS1
-1.72017	1.52856	0.183714	Cd36_01980		Chr1
-1.76051	1.26706	0.73999	Cd36_12210	TYE7	Chr1	Putative bHLH (basic region, helix-loop-helix) transcription factor; hyphally regulated via Cph1p, Cyr1p; flucytosine, Hog1p induced; amphotericin B, caspofungin repressed; downregulated in azole-resistant strain overexpressing MDR1	orf19.4941	TYE7
-1.77834	0.998746	1.6363	Cd36_17780	RNR21	Chr2	Protein described as similar to ribonucleoside-diphosphate reductase; regulated by tyrosol and cell density; transcription is upregulated in response to treatment with ciclopirox olamine; fluconazole or flucytosine induced	orf19.5801	RNR2
-2.35177	1.12068	0.569598	Cd36_16150	CHA1	Chr2	Protein similar to serine/threonine dehydratases, catabolic; negatively regulated by Rim101p; expression greater in low iron; regulated on white-opaque switching; filament induced; transposon mutation affects filamentous growth	orf19.1996	CHA1
-2.42976	0.141898	1.33805	Cd36_42530	SUL2	Chr4	Protein described as a sulfate transporter; transcription is negatively regulated by Sfu1p; induced upon biofilm formation; amphotericin B induced	orf19.2738	SUL1
