# Supplementary material for: Telomeric ORFs (TLOs) in Candida spp. Encode Mediator Subunits That Regulate Distinct Virulence Traits
Source: PLoS Genet. 2014 Oct 30;10(10):e1004658. doi: 10.1371/journal.pgen.1004658 (PMC4214616; doi:10.1371/journal.pgen.1004658)
Supplement: Table S2 — List of genes exhibiting TLO1- or TLO2-specific regulation following complementation of the tlo1Δ/tlo2Δ (tloΔΔ) mutant with either TLO1 (+TLO1) or TLO2 (+TLO2). Transcript profiles were generated on cells grown for 1 h in 10% serum at 37°C. Expression values are to Log2 ratios. (XLSX) [file pgen.1004658.s011.xlsx]

## Sheet: TLO1& 2.5 RegSerum.txt
tloΔΔ vs WT	tloΔΔ vs + TLO1	tloΔΔ vs +TLO2	GeneName	Common Name	Chromosome	Description (from CGD)	orf19	S. cerevisiae Name
3.69386	-1.84027	-0.132827	Cd36_35120	INO1	ChrR	Inositol-1-phosphate synthase; enzyme of inositol biosynthesis; antigenic in human; repressed by farnesol (in biofilm) or caspofungin; regulated during planktonic growth; upstream inositol/choline regulatory element; glycosylation predicted	orf19.7585	INO1
2.85104	-1.60354	0.151704	Cd36_33900		ChrR	Predicted ORF in Assemblies 19, 20 and 21; induced by nitric oxide	orf19.6398	JLP1
2.76004	-1.29201	-2.67006	Cd36_53500		Chr5	Predicted ORF in Assemblies 19, 20 and 21	orf19.1117	FDH1
2.73474	-1.62666	-0.632313	Cd36_22050		Chr2	Predicted ORF in Assemblies 19, 20 and 21; transcription is induced in response to alpha pheromone in SpiderM medium	orf19.2202	YKR043C
2.49618	-2.54642	-1.10613	Cd36_15610	SOD4	Chr2	Copper- and zinc-containing superoxide dismutase, expression is regulated during white-opaque switching; ciclopirox olamine induced; caspofungin repressed; member of a gene family that includes SOD1, SOD4, SOD5, and SOD6	orf19.2062
2.42501	-1.48565	-0.39393	Cd36_25330		ChrR	Predicted ORF in Assemblies 19, 20 and 21; Plc1p-regulated; induced in core caspofungin response	orf19.7504	RTS3
2.42499	-1.35544	-0.595071	Cd36_11890		Chr1	Predicted ORF in Assemblies 19, 20 and 21	orf19.6350
2.35326	-0.732859	-1.44688	Cd36_43250		Chr4	Predicted ORF in Assemblies 19, 20 and 21	orf19.3373	RIM4
2.29778	0.267731	-1.73556	Cd36_04210		Chr1	Predicted ORF in Assemblies 19, 20 and 21; transcription is induced in response to alpha pheromone in SpiderM medium	orf19.6840
2.24419	-1.52662	-0.653322	Cd36_28100		ChrR	ORF Predicted by Annotation Working Group	orf19.2863.1	ERV1
2.12709	-1.32612	-0.940734	Cd36_11010	MRF1	Chr1	Protein similar to mitochondrial respiratory proteins; increased transcription is observed upon benomyl treatment; induced by nitric oxide; induced in core stress response; oxidative stress-induced via Cap1p	orf19.1149	ETR1
2.11804	-2.18305	-0.809238	Cd36_13060		Chr1
1.89156	-1.76745	-0.306562	Cd36_32950		ChrR	Predicted ORF in Assemblies 19, 20 and 21; repressed by nitric oxide	orf19.6136	MRPL4
1.76688	-1.5453	-0.76089	Cd36_08380	HEM14	Chr1	Putative protoporphyrinogen oxidase involved in heme biosynthesis; predicted Kex2p substrate; transcription is regulated by iron; mRNA levels are decreased in a yfh1 null mutant	orf19.4747	HEM14
1.70262	-1.35051	-0.923071	Cd36_01590		Chr1	Predicted ORF in Assemblies 19, 20 and 21	orf19.4550	YCR023C
1.62921	-0.954931	-1.39086	Cd36_08290	TPO3	Chr1	Possible role in polyamine transport; MFS-MDR family; transcription induced by Sfu1p, regulated upon white-opaque switching; decreased expression in hyphae compared to yeast-form cells; regulated by Nrg1p; fungal-specific	orf19.4737	TPO2
1.59667	-1.40204	-0.00413692	Cd36_61180	CIP1	Chr6	Protein with slight similarity to plant isoflavone reductase; transcription induced by cadmium (specifically, not by other heavy metals or heat shock), yeast-hyphal switch, oxidative stress (via Cap1p), or macrophage interaction	orf19.113
1.31643	-1.97207	-0.585284	Cd36_04480		Chr1
1.2934	-1.44224	-0.129357	Cd36_87050		Chr3	Predicted ORF in Assemblies 19, 20 and 21	orf19.6788
1.2704	-1.44977	-0.0198827	Cd36_51620		Chr5	Predicted ORF in Assemblies 19, 20 and 21	orf19.3205	MRPL36
1.23267	-1.40978	-0.182308	Cd36_25610		ChrR	Predicted ORF in Assemblies 19, 20 and 21	orf19.7485	MRPL9
1.21772	-1.59245	-0.883802	Cd36_42290	AHP1	Chr4	Putative alkyl hydroperoxide reductase; immunogenic in mouse; fluconazole-induced; amphotericin B, caspofungin, alkaline downregulated; induced in core stress response; regulated by Ssk1p response regulator, Nrg1p, Tup1p, Ssn6p, Hog1p	orf19.2762	AHP1
1.1669	-1.4912	-0.173788	Cd36_70950		Chr7	Predicted ORF in Assemblies 19, 20 and 21	orf19.7012	MRPS16
1.16361	-1.51998	0.210819	Cd36_53190		Chr5	Predicted ORF in Assemblies 19, 20 and 21	orf19.2639
1.13873	-1.55443	0.163571	Cd36_82020		Chr3	Predicted ORF in Assemblies 19, 20 and 21	orf19.1643	PCP1
1.12423	-1.44231	-0.214017	Cd36_19520	MRPL10	Chr2	Predicted ORF in Assemblies 19, 20 and 21; shows colony morphology-related gene regulation by Ssn6p	orf19.3532	MRPL10
1.07067	-1.66976	-0.210902	Cd36_86570	LYS9	Chr3	Putative enzyme of lysine biosynthesis; soluble protein in hyphae; amphotericin B repressed; Gcn4p-regulated; shows colony morphology-related gene regulation by Ssn6p	orf19.7448	LYS9
1.06291	-1.8589	-0.577401	Cd36_71850	HSP90	Chr7	Chaperone of Hsp90 family; essential; evolutionary role; C-terminus is antigenic, response is immunoprotective; activated by heat shock; regulated by growth phase; Cd, estrogen-induced; localizes to surface of hyphae, but not yeast-form	orf19.6515	HSC82
1.05728	-1.53759	-0.0700032	Cd36_51270		Chr5	Predicted ORF in Assemblies 19, 20 and 21	orf19.1967	IMG1
-1.05549	-0.990847	1.51765	Cd36_00900	CDC5	Chr1	Polo-like kinase; probably essential for viability; depletion causes defects in spindle elongation and causes Cdc35p-dependent filamentation	orf19.6010	CDC5
-1.21277	1.32686	-0.742062	Cd36_04900		Chr1	Predicted ORF in Assemblies 19, 20 and 21; possible phosphatidyl synthase; transcription reduced upon yeast-hyphal switch	orf19.449	YKR070W
-1.24938	0.471999	1.77374	Cd36_21280		Chr2	Predicted ORF in Assemblies 19, 20 and 21; expression is regulated upon white-opaque switching; transcription is repressed in response to alpha pheromone in SpiderM medium	orf19.2253
-1.30096	1.32202	-0.307076	Cd36_17200		Chr2	Predicted ORF in Assemblies 19, 20 and 21; transcription is repressed in response to alpha pheromone in SpiderM medium	orf19.1562
-1.32009	1.62793	-0.331929	Cd36_25230	PCK1	ChrR	Phosphoenolpyruvate carboxykinase; role in gluconeogenesis; regulated by hyphal switch, carbon source; repressed on glucose; induced by fluconazole, phagocytosis, H2O2; predicted ATP-dependent, dimeric; predicted PKC phosphorylation sites	orf19.7514	PCK1
-1.34554	0.745704	2.19154	Cd36_83590		Chr3	Predicted ORF in Assemblies 19, 20 and 21; opaque-specific transcription; transcription is repressed in response to alpha pheromone in SpiderM medium	orf19.356	GTT1
-1.49585	0.351837	1.41788	Cd36_41020	DAG7	Chr4	Predicted ORF in Assemblies 19, 20 and 21; a-specific transcription; alpha-factor induced	orf19.4688	WSC2
-1.60244	1.37075	0.564184	Cd36_81250	SGA1	Chr3	Putative glucoamylase; fungal-specific (no human or murine homolog)	orf19.1719	SGA1
-1.61613	1.28562	1.47486	Cd36_43990	FRE10	Chr4	Major cell-surface ferric reductase under low-iron conditions; 7 transmembrane regions and a secretion signal predicted; repressed by Tup1p, Rim101p, Ssn6p, Hog1p, caspofungin; ciclopirox olamine induced; not required for filamentous growth	orf19.1415	FRE4
-1.61865	1.27883	2.02597	Cd36_12150	OP4	Chr1	Ala- Leu- and Ser-rich protein; N-terminal hydrophobic region; possible glycosylation; gene is transcribed specifically in opaque-phase cells, repressed by alpha pheromone in opaque MTLa homozygotes	orf19.4934
-1.75559	1.40508	0.202947	Cd36_35380	YHB4	ChrR	Protein related to flavohemoglobins; not required for wild-type nitric oxide resistance; has predicted globin, FAD-binding, and NAD(P)-binding domains but lacks some conserved residues of flavohemoglobins; no mRNA detected	orf19.7637	YHB1
-1.81535	1.93623	0.79545	Cd36_45400	CFL2	Chr4	Iron utilization protein; similar to an S. cerevisiae oxidoreductase, Ynr060Wp; regulated by Sfu1p, Nrg1p, Tup1p; alkaline (via Rim101p, low iron, fluphenazine, ciclopirox olamine, flucytosine, induced; caspofungin, amphotericin B repressed	orf19.1264	FRE4
-1.83545	1.58413	-0.227475	Cd36_53890		Chr5	Predicted ORF in Assemblies 19, 20 and 21; decreased transcription is observed upon fluphenazine treatment or in an azole-resistant strain that overexpresses CDR1 and CDR2	orf19.3902
-1.84725	1.58255	-0.298523	Cd36_53890		Chr5	Predicted ORF in Assemblies 19, 20 and 21; decreased transcription is observed upon fluphenazine treatment or in an azole-resistant strain that overexpresses CDR1 and CDR2	orf19.3902
-1.94097	1.49044	0.375032	Cd36_63900		Chr6	Predicted ORF in Assemblies 19, 20 and 21; possibly spurious ORF (Annotation Working Group prediction)	orf19.5602
-2.01511	1.43764	0.630593	Cd36_16490		Chr2	Predicted ORF in Assemblies 19, 20 and 21; transcription is induced in response to alpha pheromone in SpiderM medium	orf19.1473	YPL113C
-2.04523	1.47343	0.436895	Cd36_60850	GPX2	Chr6	Similar to glutathione peroxidase; expression greater in high iron; alkaline upregulated by Rim101p; transcriptionally induced by alpha factor or interaction with macrophage; regulated by Efg1p; caspofungin repressed	orf19.85	HYR1
-2.07212	0.765716	0.165594	Cd36_05880	UME6	Chr1	Putative transcription factor with zinc cluster DNA-binding motif; similar to S. cerevisiae Ume6p, which is a transcription factor involved in regulation of meiotic genes; alkaline upregulated; filament induced; regulated by Nrg1p, Tup1p	orf19.1822	UME6
-2.10722	1.58006	-0.096596	Cd36_15620	SOD5	Chr2	Copper- and zinc-containing superoxide dismutase, protective role against oxidative stress; induced by neutrophil contact, hyphal growth, caspofungin, osmotic or oxidative stress; member of a gene family including SOD1, SOD4, SOD5, and SOD6	orf19.2060
-2.13266	0.675133	2.11584	Cd36_05550		Chr1	Predicted ORF in Assemblies 19, 20 and 21; transcription is repressed in response to alpha pheromone in SpiderM medium	orf19.2460
-2.18806	1.29329	1.94197	Cd36_18100	PGA17	Chr2	Putative GPI-anchored protein of unknown function; transcription is repressed in response to alpha pheromone in SpiderM medium; macrophage-induced gene	orf19.893
-2.199	-0.295562	1.40812	Cd36_81000		Chr3	Predicted ORF in Assemblies 19, 20 and 21; possibly spurious ORF (Annotation Working Group prediction)	orf19.2512
-2.34518	1.50352	-0.175254	Cd36_01990	GAL1	Chr1	Galactokinase; transcription regulated by galactose; transcription regulated by Mig1p and Tup1p; not required for systemic mouse virulence; farnesol-downregulated in biofilm; fluconazole-induced	orf19.3670	GAL3
-2.52862	1.77352	0.468243	Cd36_01980		Chr1
-3.16642	0.443923	1.46892	Cd36_24700	ASH1	Chr2	GATA-like transcription factor; localizes to nuclei of daughter cells and hyphal tip cells; required for wild-type virulence but not kidney colonization in a mouse model of systemic infection; required for wild-type filamentous growth	orf19.5343	ASH1
-3.36259	1.19392	1.48837	Cd36_50970	CFL5	Chr5	Protein similar to ferric reductase Fre10p; expression greater in low iron; negatively regulated by Sfu1p; ciclopirox olamine, flucytosine induced; amphotericin B repressed; similar to ferric reductase N-terminal region	orf19.1930	FRE3
-3.39175	0.393342	1.95861	Cd36_87380		Chr3	Predicted ORF in Assemblies 19, 20 and 21; regulated by Nrg1p, Tup1p	orf19.6741
-3.44544	0.509762	1.48101	Cd36_17020		Chr2	Protein not essential for viability; transcription is repressed in response to alpha pheromone in SpiderM medium	orf19.1541	AGA1
-3.56572	1.9364	0.413252	Cd36_02000	GAL10	Chr1	UDP-glucose 4-epimerase, required for galactose utilization; mutant shows cell wall defects and increased filamentation; fluconazole-induced	orf19.3672	GAL10
-3.62901	1.09108	2.08106	Cd36_60170	PGA25	Chr6	Putative GPI-anchored protein of unknown function; fluconazole-downregulated	orf19.6336	MUC1
-3.81352	-0.195159	1.75109	Cd36_13090	RBE1	Chr1	Putative cell wall protein; transcription is negatively regulated by Rim101p, Efg1p, Ssn6p; alkaline downregulated; predicted signal sequence, O-glycosylation; no GPI anchor predicted	orf19.7218	PRY1
-3.93949	3.49359	0.132869	Cd36_62260		Chr6	Predicted ORF in Assemblies 19, 20 and 21; regulated by Tsa1p, Tsa1Bp under H2O2 stress conditions	orf19.3499
-4.55015	0.975335	2.22017	Cd36_43360	HWP1	Chr4	Hyphal cell wall protein; covalently crosslinked to epithelial cells by host transglutaminase; opaque- and a-specific, alpha-factor induced; at MTLa side of conjugation tube; assessment of virulence role complicated by URA3 effects	orf19.1321	MUC1
-4.69201	0.984276	2.09609	Cd36_53810	SCW11	Chr5	Cell wall protein; transcription is decreased in mutant lacking ACE2; downregulated in core caspofungin response; transcriptionally regulated by iron; expression greater in high iron	orf19.3893	SCW11
-5.20801	1.19782	2.00971	Cd36_09790	FGR41	Chr1	Putative GPI-anchored protein; transposon mutation affects filamentous growth; possibly spurious ORF (Annotation Working Group prediction)	orf19.4910	DSE2
