# Supplementary material for: Telomeric ORFs (TLOs) in Candida spp. Encode Mediator Subunits That Regulate Distinct Virulence Traits
Source: PLoS Genet. 2014 Oct 30;10(10):e1004658. doi: 10.1371/journal.pgen.1004658 (PMC4214616; doi:10.1371/journal.pgen.1004658)
Supplement: Table S3 — List of genes considered highly enriched for Tlo1-HA (Ringo peak score 0.9) in ChIP-chip experiments in YEPD broth. Column ‘tloΔΔ vs WT YEPD’ indicated Log2 gene expression ratios in the tlo1Δ/tlo2Δ (tloΔΔ) mutant relative to wild-type generated in gene expression microarrays. ‘YEPD Expression level’ refers to the raw, background corrected, Loess normalised fluorescent intensity level for that gene in gene expression microarray experiments. (XLSX) [file pgen.1004658.s012.xlsx]

## Sheet: Sheet1
Category	Gene Identifier	orf19 Ortholog	Common Name	TloΔΔ vs WT (Log2)	YEPD Expression Level	Peak Score YEPD	Peak Max YEPD	Chromosome	Description
Hexose Transporters	Cd36_15920	orf19.2023	HGT7	0.2699	52292	2.17247	0.358108	Chr2	hexose transporter, putative
	Cd36_80200	orf19.5447	HGT19	0.59	172.5	5.15046	0.369573	Chr3	sugar transporter, putative
	Cd36_01840	orf19.4527	HGT1	A	98.5	7.58748	0.659957	Chr1	High-affinity glucose transporter, member of major facilitator superfamily; transcription induced by progesterone and by drugs including chloramphenicol and benomyl; likely essential for growth, based on an insertional mutagenesis strategy
	Cd36_01970	orf19.3668	HGT2	A	66.5	6.49479	0.579522	Chr1	Putative glucose transporter of the major facilitator superfamily; the C. albicans glucose transporter family comprises 20 members; 12 probable membrane-spanning segments; expressed in rich medium with 2% glucose
	Cd36_70490	orf19.7094	HGT12	A	72	9.0054	0.424909	Chr7	Glucose, fructose, mannose transporter; major facilitator superfamily; role in macrophage-induced hyphal growth; detected at germ tube plasma membrane by mass spectrometry; Snf3p-induced; 12 probable transmembrane segments
	Cd36_28770	orf19.4384	HXT5	0.913929	1033	6.36187	0.369914	ChrR	Protein described as a sugar transporter; transcription is upregulated in response to treatment with ciclopirox olamine; Snf3p-induced; alkaline downregulated; shows colony morphology-related gene regulation by Ssn6p
	Cd36_28610	orf19.4384	HXT5	0.909144	708	6.49448	0.369914	ChrR	Protein described as a sugar transporter; transcription is upregulated in response to treatment with ciclopirox olamine; Snf3p-induced; alkaline downregulated; shows colony morphology-related gene regulation by Ssn6p
	Cd36_70500	orf19.7093	HGT13	0.299	203.75	9.0054	0.424909	Chr7	Putative glucose transporter of the major facilitator superfamily; the C. albicans glucose transporter family comprises 20 members; 12 transmembrane; gene has intron; oxidative stress-induced via Cap1p; expressed in rich medium, 2% glucose
	Cd36_15940	orf19.2020	HGT6	-1.41942	40574.8	3.29243	0.370542	Chr2	Putative glucose transporter of major facilitator superfamily; 20 members of C. albicans glucose transporter family; 12 probable membrane-spanning segments; core stress response, fluconazole-induced; expressed in rich medium with 2% glucose
Actin Binding	Cd36_40480	orf19.5671		1.06643	2997.25	2.70202	0.369573	Chr4	regulator of actin cytoskeleton, putative
	Cd36_32810	orf19.730		0.789795	5309.75	8.20693	0.370256	ChrR	Ortholog(s) have Rho GTPase activator activity and role in establishment or maintenance of actin cytoskeleton polarity, small GTPase mediated signal transduction (1)
	Cd36_22160	orf19.2190	VRP1	0.612951	6625.75	3.55059	0.369573	Chr2	actin-binding protein, putative
	Cd36_18130	orf19.886	PAN1	0.515088	1970.5	8.01956	0.369573	Chr2	Essential protein involved in endocytosis and polarized growth; similar to S. cerevisiae Pan1p, which is a part of a complex that regulates actin cytoskeleton
	Cd36_34820	orf19.6598	WAL1	0.486829	3266.25	3.17855	0.369573	ChrR	Protein required for hyphal growth and for wild-type cell morphology, polarized budding, endocytosis, vacuole morphology; similar to Wiskott-Aldrich syndrome protein; localizes to cortical actin patches and hyphal tips
	Cd36_42810	orf19.2699	ABP1	0.303268	14809	4.81639	0.369573	Chr4	Protein similar to S. cerevisiae Abp1p, which is an actin-binding protein of the cortical actin cytoskeleton; caspofungin induced
	Cd36_16500	orf19.1474	SLA1	-0.00333714	4105.5	6.91267	0.369573	Chr2	Predicted ORF in Assemblies 19, 20 and 21; transcription is regulated by Nrg1p and Mig1p; fungal-specific (no human or murine homolog)
Hypha induced GPI Anchored Proteins	Cd36_43400	orf19.1327	RBT1	A	131.5	3.34424	0.370256	Chr4	Putative cell wall protein with similarity to Hwp1p, required for virulence; predicted to be cell-wall attached and glycosylated; Tup1p repressed; serum, hyphal and alkaline induced; farnesol, alpha factor induced; Rfg1p-, Rim101p-regulated
	Cd36_60170	orf19.6336	PGA25	A	178.25	6.35778	0.370256	Chr6	Putative GPI-anchored protein of unknown function; fluconazole-downregulated
	Cd36_43420	orf19.3380	HWP2	A	132.75	8.07018	0.370256	Chr4	Putative GPI-anchored protein; cell wall localization predicted; hyphal-specific expression; regulated by Efg1p, Tup1p; has similarity to Hwp1p, Ece2p, Rbt1p domains; predicted signal sequence and O-glycosylation
	Cd36_64370	orf19.5760	IHD1	2.35951	1049.75	3.93742	0.369573	Chr6	Putative GPI-anchored protein of unknown function; alkaline upregulated; greater transcription in hyphal form than yeast form; regulated by Nrg1p, Rfg1p, Tup1p; regulated by Tsa1p, Tsa1Bp in minimal media at 37; not essential for viability
	Cd36_43360	orf19.1321	HWP1	2.007	10.5	2.18016	0.369573	Chr4	Hyphal cell wall protein; covalently crosslinked to epithelial cells by host transglutaminase; opaque- and a-specific, alpha-factor induced; at MTLa side of conjugation tube; assessment of virulence role complicated by URA3 effects
	Cd36_23630	orf19.1401	EAP1	0.126382	442.5	9.60078	0.370256	Chr2	Cell wall adhesin required for cell-cell adhesion and biofilm formation; GPI anchored; Efg1p-regulated; suppresses polystyrene or cell adhesion, filamentation, invasive growth defects of S. cerevisiae flo8 or flo11 mutant
	Cd36_83030	orf19.301	PGA18	0.112374	510.25	11.4016	0.370256	Chr3	Putative GPI-anchored protein of unknown function; regulated by Nrg1p, Tup1p
	Cd36_02380	orf19.2941	SCW4	A	207.5	12.9572	0.91757	Chr1	Putative cell wall protein; expression is regulated upon white-opaque switching; alkaline downregulated
Transcription	Cd36_86120	orf19.7420	MED6	A	A	13.9053	0.370256	Chr3	Ortholog(s) have mediator complex localization
	Cd36_35480	orf19.7655	RPO21	0.72689	1450.75	11.3576	0.369573	ChrR	Protein similar to S. cerevisiae Rpo21p, RNA polymerase II; transposon mutation affects filamentous growth
	Cd36_31000	orf19.6649	BFR1	0.643817	3929.75	2.11912	0.354926	ChrR	tanscription factor TFIIIB subunit, putative
	Cd36_00090	orf19.6102	RCA1	0.278246	670.25	25.4076	0.370256	Chr1	Ortholog(s) have RNA polymerase II core promoter proximal region sequence-specific DNA binding transcription factor activity involved in positive regulation of transcription, sequence-specific DNA binding activity
	Cd36_73960	orf19.7136	SPT6	0.276738	17257.5	13.5399	0.369573	Chr7	Protein similar to S. cerevisiae Spt6p transcription elongation factor; transposon mutation affects filamentous growth
	Cd36_65330	orf19.2135	TSM1	0.193476	2299.5	11.9914	0.370057	Chr6	Putative transcription initiation factor TFIID subunit
	Cd36_42380	orf19.2752	ADR1	A	99	2.94299	0.369914	Chr4	Putative transcription factor with zinc finger DNA-binding motif; similar to S. cerevisiae Adr1p, which is a transcription factor involved in peroxisome function; transposon mutation affects filamentous growth
	Cd36_07790	orf19.5105	Med15	-0.508159	2315	4.48251	0.369287	Chr1	transcriptional regulatory protein, putative
	Cd36_55030	orf19.4043	orf19.4043	0.846338	7593	2.90943	0.369573	Chr5	subunit of the RNA polymerase II holoenzyme, putative
	Cd36_44380	orf19.3809	BAS1	-0.385412	3242.75	3.48475	0.370256	Chr4	Myb-like DNA-binding protein, putative
	Cd36_03450	orf19.1133	MSB1	-0.386434	1428.75	3.18694	0.369573	Chr1	Predicted ORF in Assemblies 19, 20 and 21; expression in S. cerevisiae flo8 and flo11 mutants suggests a role in regulation of adhesion factors
	Cd36_63270	orf19.5558	RBF1	-0.916214	1496.5	1.90546	0.369573	Chr6	transcription factor with telomere-binding activity, putative
	Cd36_52000	orf19.4225	LEU3	-0.125064	1326	2.99206	0.369573	Chr5	Zn(II)2Cys6 transcription factor; predicted regulator branched-c ofhain amino acid biosynthesis genes; alkaline induced; induced by Mnl1 under weak acid stress; required for yeast cell adherence to silicone substrate; Spider biofilm induced
	Cd36_53120	orf19.2646	ZCF13	0.138571	544.25	2.42136	0.369573	Chr5	Predicted zinc-finger protein of unknown function, not essential for viability
Alternative Sugar Metabolism	Cd36_60100	orf19.6322	ARD	1.57453	15630	7.01623	0.369573	Chr6	D-arabitol dehydrogenase, NAD-dependent (ArDH); enzyme of D-arabitol and D-arabinose catabolism; D-arabitol is a marker for active infection in humans; has conserved YXXXK motif of short-chain alcohol-polyol-sugar dehydrogenases
	Cd36_65590	orf19.2160	NAG4	1.32604	957	34.505	0.370256	Chr6	Putative transporter; fungal-specific; similar to Nag3p and to S. cerevisiae Ypr156Cp and Ygr138Cp; required for wild-type mouse virulence and wild-type cycloheximide resistance; gene cluster encodes enzymes of GlcNAc catabolism
	Cd36_35570	orf19.7676	XYL2	1.31582	6184.5	3.18732	0.369573	ChrR	Protein described as similar to D-xylulose reductase; immunogenic in mouse; soluble protein in hyphae; Hog1p-induced; induced during cell wall regeneration; caspofungin or fluconazole-induced
	Cd36_65570	orf19.2158	NAG3	1.03167	1645.75	34.505	0.370256	Chr6	Putative transporter of the major facilitator superfamily (MFS); similar to Nag4p; required for wild-type mouse virulence and cycloheximide resistance; in gene cluster that includes genes encoding enzymes of GlcNAc catabolism
	Cd36_65540	orf19.2156	NAG1	0.76646	1705.75	34.505	0.370256	Chr6	Glucosamine-6-phosphate deaminase; enzyme of N-acetylglucosamine utilization; required for wild-type hyphal growth and mouse virulence; converts glucosamine 6-P to fructose 6-P; reaction is reversible in vitro; gene is GlcNAc-induced
	Cd36_65490	orf19.2151	NAG6	0.620541	11482	34.505	0.370256	Chr6	Protein required for wild-type mouse virulence and wild-type cycloheximide resistance; putative GTP-binding motif; similar to S. cerevisiae Yor165Wp; in gene cluster that encodes enzymes of GlcNAc catabolism; no human or murine homolog
	Cd36_65510	orf19.2154	HXK1	0.304124	1800	34.505	0.370256	Chr6	N-acetylglucosamine (GlcNAc) kinase; involved in GlcNAc utilization; required for wild-type hyphal growth and mouse virulence; gene expression is GlcNAc-induced; induced in response to alpha pheromone in SpiderM medium
	Cd36_65550	orf19.2157	DAC1	0.210511	1201	34.505	0.370256	Chr6	N-acetylglucosamine-6-phosphate (GlcNAcP) deacetylase; enzyme of N-acetylglucosamine utilization; required for wild-type hyphal growth and virulence in mouse systemic infection; gene is GlcNAc-induced
Gluconeogenesis & Glyoxylate cycle	Cd36_25230	orf19.7514	PCK1	3.81971	612	4.70219	0.372096	ChrR	Phosphoenolpyruvate carboxykinase; role in gluconeogenesis; regulated by hyphal switch, carbon source; repressed on glucose; induced by fluconazole, phagocytosis, H2O2; predicted ATP-dependent, dimeric; predicted PKC phosphorylation sites
	Cd36_87700	orf19.6178	FBP1	1.48166	3287.5	13.8906	0.370256	Chr3	D-fructose-1,6-bisphosphate 1-phosphohydrolase, putative
	Cd36_04240	orf19.6844	ICL1	0.711764	140	3.54473	0.398487	Chr1	Isocitrate lyase; enzyme of glyoxylate cycle; required for wild-type virulence in murine systemic infection; no mammalian homolog; transcription induced upon phagocytosis by macrophage; farnesol regulated; putative peroxisome target signal
	Cd36_09130	orf19.4833	MLS1	0.355286	790.5	3.66596	0.370256	Chr1	Malate synthase; enzyme of the glyoxylate cycle; no mammalian homolog; transcription is induced upon phagocytosis by macrophage; regulated upon white-opaque switching; biofilm-repressed; strong oxidative stress induced
	Cd36_80740	orf19.1288	FOX2	0.209053	837.75	4.46822	0.369914	Chr3	Predicted 3-hydroxyacyl-CoA epimerase, required for fatty acid beta-oxidation; upregulated upon phagocytosis; transcription is regulated by Mig1p; expression is regulated upon white-opaque switching
Amino Acid Catabolism	Cd36_54130	orf19.3934	CAR1	1.50059	1546.5	2.01306	0.401757	Chr5	Transcription is regulated by Nrg1p, Mig1p, and Tup1p; shows colony morphology-related gene regulation by Ssn6p; alkaline upregulated
	Cd36_52370	orf19.4274	PUT1	1.47121	132.75	12.9609	0.751334	Chr5	Putative proline oxidase; alkaline upregulated by Rim101; flow model biofilm induced; Spider biofilm induced
	Cd36_33030	orf19.6127	LPD1	0.850667	9886.75	3.56662	0.369914	ChrR	Putative dihydrolipoamide dehydrogenase; soluble protein in hyphae; antigenic during human oral infection and murine systemic infection; macrophage-induced protein
	Cd36_10760	orf19.1153	GAD1	0.624535	10873.8	3.06338	0.369573	Chr1	Putative glutamate decarboxylase Has domain(s) with predicted carboxy-lyase activity, catalytic activity, glutamate decarboxylase activity, pyridoxal phosphate binding activity and role in carboxylic acid metabolic process, glutamate metabolic process
	Cd36_40230	orf19.5641	CAR2	0.22009	19821.5	8.38496	0.423292	Chr4	Alkaline upregulated
	Cd36_82870	orf19.279	DTD2	0.213606	5880.75	9.22787	0.369573	Chr3	role in D-leucine catabolic process, D-tyrosine catabolic process, tRNA metabolic process and cytosol, nucleus localization
	Cd36_82990	orf19.297	DTD3	0.120242	5495.25	9.58854	0.370256	Chr3	Ortholog(s) have D-leucyl-tRNA(Leu) deacylase activity, D-tyrosyl-tRNA(Tyr) deacylase activity, role in D-leucine catabolic process, D-tyrosine catabolic process, tRNA metabolic process and cytoplasm localization
	Cd36_07910	orf19.385	GCV2	-1.57145	14837.2	6.37929	0.369573	Chr1	Putative protein of glycine catabolism; downregulated by Efg1p; Hog1p-induced; upregulated by Rim101p at acid pH
Translation	Cd36_24780	orf19.5328	GCN1	-0.134694	12615.5	19.6638	0.370256	Chr2	Protein not essential for viability; similar to S. cerevisiae Gcn1p, which is a regulator of the protein kinase Gcn2p involved in translation initiation
	Cd36_50780	orf19.4152	CEF3	-0.315894	15015.8	4.51437	0.370542	Chr5	Translation elongation factor 3 (EF-3); antigenic in human; predicted C-term nucleotide-binding active site, poly-Lys region; localizes to surface of yeast form, not hyphae; polystyrene adherence induced; EF-3 is fungal-specific
	Cd36_23800	orf19.1378	SUP35	-0.337927	13583	3.98634	0.369573	Chr2	Translation factor eRF3; shows prion-like aggregation in some, not all, studies; partially complements S. cerevisiae sup35 mutant translation defect; species barrier with S. cerevisiae Sup35p prion; gene not regulated by yeast-hyphal switch
	Cd36_07890	orf19.382	TEF2	-0.45	44677.2	5.33714	0.369573	Chr1	Translation elongation factor 1-alpha; genes encoding ribosomal subunits, translation factors, and tRNA synthetases are downregulated upon phagocytosis by murine macrophage
	Cd36_22520	orf19.1435	TEF1	-0.6	50355	3.85104	0.369573	Chr2	Translation elongation factor 1-alpha, detected at surface of yeast-form and hyphal cells; binds human plasminogen; macrophage/pseudohyphal-induced
Nitrogen Scavenging	Cd36_61540	orf19.3441	FRP6	2.14014	1030.25	1.99041	0.43465	Chr6	Putative ammonia transport proteinTranscription is regulated by Nrg1p and Tup1p; regulated by Ssn6p; upregulated in the presence of human neutrophils
	Cd36_40200	orf19.5672	MEP2	0.713192	329	6.81053	0.369573	Chr4	Ammonium permease and regulator of nitrogen starvation-induced filamentation; 11 predicted transmembrane regions; in low nitrogen cytoplasmic C-terminus activates Ras/cAMP and MAPK signal transduction pathways to induce filamentation
	Cd36_40490	orf19.5672	MEP2	0.66548	223.5	3.85671	0.369914	Chr4	Ammonium permease and regulator of nitrogen starvation-induced filamentation; 11 predicted transmembrane regions; in low nitrogen cytoplasmic C-terminus activates Ras/cAMP and MAPK signal transduction pathways to induce filamentation
	Cd36_17520	orf19.5820	UGA6	1.013	44.5	2.70207	0.369573	Chr2	GABA Premease,Predicted ORF in Assemblies 19, 20 and 21; decreased transcription is observed upon benomyl treatment or in an azole-resistant strain that overexpresses MDR1
	Cd36_80170	orf19.5454	DAL1	1.20097	727.25	6.02386	0.369914	Chr3	Predicted ORF in Assemblies 19, 20 and 21; transcription is regulated by Nrg1p and Mig1p; macrophage/pseudohyphal-repressed
	Cd36_73910	orf19.7148	TPO2	A	72.25	2.561	0.37	Chr7	Putative polyamine transport protein; fungal-specific (no human or murine homolog)
	Cd36_17580	orf19.5826	UGA5	A	118.25	2.93298	0.369573	Chr2	gaba-specific transport protein, putative
TCA Cycle	Cd36_24410	orf19.1743	ACS1	0.964568	895	5.04014	0.379217	Chr2	Putative acetyl-CoA synthetase, similar to S. cerevisiae Acs2p; upregulated in the presence of human neutrophils; fluconazole-downregulated; regulated by Nrg1p and Mig1p; shows colony morphology-related gene regulation by Ssn6p
	Cd36_33050	orf19.6126	KGD2	0.716656	11103.5	1.54648	0.363789	ChrR	Protein described as dihydrolipoamide S-succinyltransferase; transcriptionally regulated by iron; expression greater in high iron
	Cd36_33840	orf19.6385	ACO1	0.640985	28792.8	6.01686	0.369573	ChrR	Protein described as aconitase; regulated by Gcn4p; induced by amino acid starvation (3-AT treatment) or amphotericin B, phagocytosis; fluconazole-downregulated; expression greater in high iron; antigenic in human or murine infection
	Cd36_28700	orf19.4393	CIT1	0.612426	9583.75	5.07879	0.39959	ChrR	Protein described as citrate synthase; soluble protein in hyphae; expression greater in high iron; upregulated upon phagocytosis; Hog1p-downregulated; regulated by Efg1p under yeast-form but not hyphal growth conditions
	Cd36_05000	orf19.440	SDH1	0.555261	3529.5	2.91384	0.369573	Chr1	Protein described as mitochondrial succinate dehydrogenase; macrophage/pseudohyphal-induced; repressed by nitric oxide
	Cd36_46090	orf19.2871	SDH12	0.539525	33107	3.47872	0.369573	Chr4	flavoprotein subunit of succinate dehydrogenase, putative
	Cd36_80800	orf19.6165	KGD1	0.425716	9117.25	8.75606	0.457439	Chr3	Protein described as 2-oxoglutarate dehydrogenase; regulated by Efg1p under yeast-form but not hyphal growth conditions
	Cd36_87520	orf19.6724	FUM12	0.322885	5040.75	2.86879	0.369573	Chr3	Protein described as similar to fumarate hydratase, enzyme of citric acid cycle; fluconazole-downregulated; downregulated by Efg1p; transcriptionally regulated by iron; expression greater in high iron
Glycolysis	Cd36_07850	orf19.5113	ADH2	-0.305486	25729.8	3.67606	0.518799	Chr1	Putative alcohol dehydrogenase; soluble protein in hyphae; fungal-specific (no human or murine homolog); expression is regulated upon white-opaque switching; regulated by Ssn6p
	Cd36_54650	orf19.3997	ADH1	-0.339697	36132	2.61679	0.370256	Chr5	Alcohol dehydrogenase; at surface of yeast-form cells but not hyphae; soluble in hyphae; immunogenic in human or mouse; complements S. cerevisiae adh1 adh2 adh3 mutation; regulated by growth phase, carbon source; fluconazole-induced
	Cd36_60670	orf19.3651	PGK1	-0.69	57801.5	2.21169	0.368694	Chr6	Ortholog(s) have phosphoglycerate kinase activity, role in gluconeogenesis, glycolysis, induction by symbiont of host defense response and cytosol, external side of plasma membrane, hyphal cell wall, mitochondrion, nucleus localization
	Cd36_08010	orf19.395	ENO1	-0.930383	37455.5	2.21169	0.450474	Chr1	Enolase (2-phospho-D-glycerate-hydrolyase), enzyme of glycolysis and gluconeogenesis; major cell-surface antigen; binds host plasmin and plasminogen; immunoprotective; single C. albicans enolase gene; biofilm-induced; phagocytosis-repressed
	Cd36_86830	orf19.6814	TDH3	-1.245	54917.5	2.727	0.36906	Chr3	Glyceraldehyde-3-phosphate dehydrogenase; enzyme of glycolysis; binds fibronectin and laminin, may thereby mediate host cell adherence; at surface of yeast-form cells and hyphae; soluble in hyphae; antigenic during infection; NAD-linked
	Cd36_71630	orf19.6540	PFK2	-1.7477	18049.5	6.01579	0.369573	Chr7	Beta subunit of phosphofructokinase (PFK), which is a heteromultimer of Pfk1p and Pfk2p; PFK is activated by fructose 2,6-bisphosphate or AMP, inhibited by ATP; downregulated upon phagocytosis or hyphal growth; fluconazole-induced
	Cd36_19920	orf19.3575	CDC19	-1.85	49400.5	2.90691	0.355686	Chr2	pyruvate kinase, putative
Secreted Lipases	Cd36_72520	orf19.5179	LIP5	A	88.5	1.63689	0.369573	Chr7	Secreted lipase, member of differentially expressed lipase gene family with possible roles in nutrition and acidic microenvironment; LIP5 and LIP8 expressed at all stages of mucosal and systemic infection; affects filamentous growth
	Cd36_72950	orf19.2133	LIP4	A	71.5	1.25907	0.304327	Chr7	Secreted lipase, member of a differentially expressed lipase gene family with possible roles in nutrition and/or in creating an acidic microenvironment; expressed more strongly during mucosal infections than during systemic infections
	Cd36_65300	orf19.2133	LIP4	A	71	11.9914	0.370057	Chr6	Secreted lipase, member of a differentially expressed lipase gene family with possible roles in nutrition and/or in creating an acidic microenvironment; expressed more strongly during mucosal infections than during systemic infections
	Cd36_72560	orf19.5172	LIP9	A	66.75	1.007	0.369573	Chr7	secretory lipase precursor, putative
Stress Response	Cd36_15220	orf19.2108	SOD6	-1.46782	496.5	6.91916	0.434435	Chr2	Cu/Zn superoxide dismutase, putative
	Cd36_24670	orf19.5348	TPS3	-0.164908	17411.2	5.50674	0.369573	Chr2	Predicted trehalose-phosphate synthase regulatory subunit; regulated by Efg1; regulated by Tsa1, Tsa1B under H2O2 stress conditions; flow model biofilm induced (reports differ)
	Cd36_86310	orf19.7417	TSA1	-0.105362	27468	14.5136	0.369914	Chr3	Protein of TSA/alkyl hydroperoxide peroxidase C (AhPC) family; similar to thiol-dependent peroxidases of oxidative stress signaling; immunogenic; hyphal surface, nucleus; yeast-form nucleus, cytoplasm; phagocytosis, peroxide induced
	Cd36_06380	orf19.6229	CAT1	0.190243	5341.25	3.72209	0.471226	Chr1	Catalase; role in resistance to oxidative stress, including neutrophils, peroxide; role in murine systemic virulence; regulated by iron, ciclopirox olamine, fluconazole, growth, carbon source, pH, Rim101p, Ssn6p, Hog1p, core stress response
	Cd36_72570	orf19.5170	ENA21	0.548517	3786.5	4.89005	0.388579	Chr7	Predicted ORF in Assemblies 19, 20 and 21; similar to S. cerevisiae sodium transporters Ena1p and Ena5p; Gcn4p-regulated; flucytosine, amphotericin B, or ketoconazole-induced; osmotic stress-induced
	Cd36_83710	orf19.6947	GTT11	0.611486	281.75	3.11427	0.369573	Chr3	Ortholog(s) have glutathione peroxidase activity, glutathione transferase activity, protein homodimerization activity and endoplasmic reticulum localization
	Cd36_83610	orf19.359	GTT12	A	64.5	3.49603	0.369573	Chr3	Ortholog(s) have glutathione peroxidase activity, glutathione transferase activity, role in glutathione metabolic process and endoplasmic reticulum, mitochondrial outer membrane, plasma membrane localization
	Cd36_86140	orf19.7398.1	TSA1B	A	#N/A	13.9053	0.370256	Chr3	Ortholog(s) have peroxidase activity, peroxiredoxin activity and role in cell redox homeostasis, hydrogen peroxide catabolic process, negative regulation of sequence-specific DNA binding transcription factor activity
Protein Folding	Cd36_86090	orf19.7424	NSA2	A	50	13.9053	0.370256	Chr3	Putative protein constituent of 66S pre-ribosomal particles; Hap43-induced; repressed by prostaglandinsOrtholog(s) have role in maturation of 5.8S rRNA from tricistronic rRNA transcript (SSU-rRNA, 5.8S rRNA, LSU-rRNA), maturation of LSU-rRNA from tricistronic rRNA transcript (SSU-rRNA, 5.8S rRNA, LSU-rRNA)
	Cd36_33730	orf19.6367	SSB1	0.764667	30593.8	4.15689	0.369573	ChrR	Putative heat shock protein; SSB subfamily of the HSP70 family; mRNA in yeast-form cells, germ tubes; at surface of yeast-form cells, but not hyphae; soluble in hyphae; antigenic in human, mouse systemic infection; macrophage, GCN-induced
	Cd36_10070	orf19.2344	ASR1	0.718874	699.75	3.69448	0.369573	Chr1	Protein described as similar to heat shock proteins; transcription regulated by cAMP, osmotic stress, ciclopirox olamine, ketoconazole; negatively regulated by Cyr1p, Ras1p; shows colony morphology-related gene regulation by Ssn6p
	Cd36_71850	orf19.6515	HSP90	-0.15141	43307.8	3.27593	0.370256	Chr7	Chaperone of Hsp90 family; essential; evolutionary role; C-terminus is antigenic, response is immunoprotective; activated by heat shock; regulated by growth phase; Cd, estrogen-induced; localizes to surface of hyphae, but not yeast-form
	Cd36_16010	orf19.2013	KAR2	-0.215512	29610	4.01665	0.370256	Chr2	Similar to chaperones of Hsp70p family; transcriptionally regulated by iron; expression greater in high iron
Amino Acid Permeases	Cd36_85550	orf19.6993	GAP2	A	39.75	11.5906	0.843469	Chr3	Protein similar to amino acid permeases; ketoconazole, flucytosine repressed; induced by histidine, and induction requires Ssy1p; regulated by Nrg1p, Tup1p; shows colony morphology-related gene regulation by Ssn6p
	Cd36_53250	orf19.6659	GAP6	0.606174	7209.25	2.30616	0.370542	Chr5	amino acid transporter, putative
	Cd36_02390	orf19.2942	DIP5	0.315569	1013.75	12.9572	0.91757	Chr1	Ortholog(s) have amino acid transmembrane transporter activity, role in amino acid transport, cellular response to drug and Golgi apparatus, endoplasmic reticulum, fungal-type vacuole membrane, plasma membrane localization
	Cd36_61160	orf19.111	CAN2	-0.231202	2470	7.0334	0.57808	Chr6	Putative amino acid permease; transcription is regulated by Nrg1p and Tup1p; caspofungin induced; flucytosine induced; shows colony morphology-related gene regulation by Ssn6p; ; fungal-specific (no human or murine homolog)
	Cd36_61010	orf19.97	CAN1	-0.46058	1144.75	5.90401	0.370542	Chr6	Amino acid permease, transports basic amino acids; complements lysine transport mutation; contains 10 predicted transmembrane regions and 3 predicted N-glycosylation sites; transcriptionally induced upon phagocytosis by macrophage
	Cd36_41090	orf19.4679	AGP2	-1.136	6078.5	4.29317	0.472207	Chr4	Protein described as an amino acid permease; hyphal downregulated; regulated upon white-opaque switching; induced in core caspofungin response, during cell wall regeneration, or by flucytosine; fungal-specific (no human or murine homolog)
	Cd36_35020	orf19.7566		-0.372655	632	8.64675	0.651028	ChrR	Predicted ORF in Assemblies 19, 20 and 21; alkaline upregulated by Rim101p; fungal-specific (no human or murine homolog)
ATPase Activity	Cd36_12170	orf19.634	VMA6	0.264423	6332.25	2.66525	0.369573	ChrR	Ortholog(s) have proton-transporting ATPase activity, rotational mechanism activity, role in vacuolar transport and fungal-type vacuole membrane, nucleus localization
	Cd36_40330	orf19.5653	ATP2	0.0666266	39787.2	3.70136	0.38635	Chr4	Protein described as a similar to F1 beta subunit of F1F0 ATPase complex; antigenic in human; transcription upregulated in response to ciclopirox olamine; flucytosine induced; caspofungin repressed; macrophage/pseudohyphal-induced
	Cd36_04360	orf19.6854	ATP1	-0.0620911	3531.75	5.42444	0.397005	Chr1	Protein similar to alpha subunit of ATP synthase; antigenic in human; at surface of hyphae, not yeast-form; soluble protein in hyphae; induced by ciclopirox olamine, ketoconazole, or flucytosine; downregulated by Efg1p, caspofungin
	Cd36_10120	orf19.2340	CDC48	-0.0791109	10613	3.81893	0.369914	Chr1	Protein described as microsomal ATPase; regulated by Gcn2p and Gcn4p; induced in response to amino acid starvation (3-aminotriazole treatment); macrophage/pseudohyphal-repressed
	Cd36_15230	orf19.2107.1	STF2	-0.124418	7486.5	6.91916	0.434435	Chr2	Protein involved in ATP biosynthesis; decreased expression in hyphae compared to yeast-form cells; downregulated by Efg1p
	Cd36_50590	orf19.930	PET9	-0.507553	47255.8	1.8	0.37	Chr5	Protein involved in ATP biosynthesis; identified in detergent-resistant membrane fraction (possible lipid raft component); 3 predicted transmembrane helices; flucytosine induced; ketoconazole-induced; downregulated by Efg1p
Glucokinase activity	Cd36_33110	orf19.6116	GLK4	1.55331	16642.5	8.44049	0.369573	ChrR	Protein described as a glucokinase; decreased expression in hyphae compared to yeast-form cells
	Cd36_32740	orf19.734	GLK1	1.47919	27341.8	8.16963	0.370256	ChrR	Putative glucokinase; transcription is regulated upon yeast-hyphal switch; transcriptionally regulated by Efg1p; fluconazole-induced; induced in core stress response; shows colony morphology-related gene regulation by Ssn6p
Sulfur AA Biosynthesis	Cd36_53940	orf19.3911	SAH1	-0.224577	11602.8	2.79145	0.369573	Chr5	Protein described as S-adenosyl-L-homocysteine hydrolase; predicted enzyme of sulfur amino acid metabolism; antigenic in human; biofilm-, alkaline-, fluconazole-induced expression; Gcn4p-regulated; amino acid starvation (3-AT) repressed
	Cd36_61120	orf19.105	HAL22	-0.418759	6118	2.78191	0.369573	Chr6	Putative phosphoadenosine-5'-phosphate (PAP) or 3'-phosphoadenosine 5'-phosphosulfate (PAPS) phosphatase; possible role in sulfur recycling; induced upon biofilm formation
	Cd36_33930	orf19.6402	CYS3	-0.956059	27749.8	1.8858	0.370542	ChrR	Predicted enzyme of sulfur amino acid biosynthesis; upregulated in biofilm; alkaline upregulated; amphotericin B induced; possibly adherence-induced; induced by heavy metal (cadmium) stress, oxidative stress (via Cap1p); Hog1p regulated
	Cd36_17440	orf19.5811	MET1	-1.52984	12458.5	9.17496	0.370256	Chr2	Putative uroporphyrin-3 C-methyltransferase; enzyme of methionine biosynthesis; upregulated in the presence of human whole blood or polymorphonuclear (PMN) cells; Hog1p-induced; fungal-specific (no human or murine homolog)
GPI Anchored Proteins	Cd36_51670	orf19.575	HYR3	A	207.25	6.91253	0.369914	Chr5	Putative GPI-anchored protein of unknown function; similar to Hyr1p; transcriptionally regulated by iron; expression greater in high iron
	Cd36_28830	orf19.4361	IFF3	A	16	8.50214	0.370256	ChrR	Putative GPI-anchored protein of unknown function
	Cd36_29150	orf19.465	IFF9	A	73	8.37255	0.370256	ChrR	Transcriptionally regulated by iron; expression greater in low iron; similar to GPI-linked cell-wall proteins; similar to Hyr1p
	Cd36_34100	orf19.6420	PGA13	1.88757	2803.5	3.10715	0.369573	ChrR	Putative GPI-anchored protein; described as similar to mucins; induced during cell wall regeneration, and during core caspofungin response; regulated by Tsa1p, Tsa1Bp in minimal media at 37 deg and by Cyr1p, Nrg1p, Tup1p, Rlm1p
	Cd36_23280	orf19.4072	IFF6	0.922405	278	8.71543	0.369914	Chr2	Putative GPI-anchored protein of unknown function; opaque-specific transcription; macrophage-induced gene
	Cd36_43810	orf19.5305	RHD3	0.295774	37280	2.24613	0.428786	Chr4	Putative GPI-anchored protein that localizes to the cell wall; transcription is decreased upon yeast-hyphal switch; transcriptionally regulated by iron; expression greater in high iron
	Cd36_83850	orf19.6928	SAP9	-0.0171025	20794.8	3.68131	0.373546	Chr3	Secreted aspartyl proteinase; roles in adhesion, cell surface integrity; induced by antifungal drugs, stationary phase, or in white-phase cells; farnesol-downregulated in biofilm; autocatalytic processing; GPI-anchor; N-glycosylated
	Cd36_23160	orf19.207	PGA55	-0.54901	930	3.47583	0.369573	Chr2	Putative GPI-anchored protein of unknown function; filament induced; regulated by Nrg1p, Tup1p; possibly transcriptionally regulated upon hyphal formation
Regulators of Morphogenesis	Cd36_34980	orf19.7561	EED1	2.1356	568.25	4.85769	0.370256	ChrR	Transcription is induced upon filamentous growth; induced by increasing cell density, regulated by tyrosol; hyphally regulated via Cph1p; fluconazole-induced
	Cd36_13310	orf19.7247	RIM101	0.741967	4041	6.29461	0.391235	Chr1	Transcription factor involved in alkaline pH response; required for alkaline-induced hyphal growth; role in virulence in mouse systemic infection; activated by C-terminal proteolytic cleavage; mediates both positive and negative regulation
	Cd36_46280	orf19.3127	CZF1	0.482566	183.75	2.12	0.369	Chr4	Transcriptional regulator of white-opaque switching; hyphal growth regulator; has C-terminal zinc finger and central Glu-rich region; expression in S. cerevisiae causes dominant-negative inhibition of pheromone response
	Cd36_15120	orf19.2119	NDT80	0.359602	2059	3.55256	0.369573	Chr2	Activator of CDR1 induction by antifungal drugs; required for wild-type drug resistance; transcriptionally induced upon antifungal drug treatment; similar to S. cerevisiae Ndt80p, which is a meiosis-specific transcriptional regulator
	Cd36_00070	orf19.6109	TUP1	0.343365	16058.5	25.4076	0.370256	Chr1	Transcriptional corepressor that represses filamentous growth and regulates phase switching, required for wild-type germ tube induction; has C-terminal WD40 repeats; farnesol upregulated in biofilm; in repression pathways with Nrg1p, Rfg1p
	Cd36_87440	orf19.6734	TCC1	0.319234	178.25	4.964	0.369	Chr3	Protein involved in regulation of filamentous growth and virulence; interacts with Tup1p; acts in transcriptional regulation of hypha-specific genes; contains four tetratricopeptide repeat (TPR) motifs; flucytosine repressed
	Cd36_86950	orf19.6798	SSN6	0.291834	14511	6.8166	0.369573	Chr3	Functional homolog of S. cerevisiae Cyc8p/Ssn6p; Ssn6p and Tup1p regulate distinct sets of genes; hyphal growth regulator; overexpression or mutation causes avirulence in mouse IV infection; TPR motifs; repressed during hyphal growth
	Cd36_33560	orf19.610	EFG1	-0.260823	1321.75	4.19751	0.369914	ChrR	Transcriptional repressor; required for white-phase cell type; hyphal growth, metabolism, cell-wall gene regulator; roles in adhesion, virulence; Cph1p and Efg1p have role in host cytokine response; bHLH; binds E-box; T206 phosphorylated
	Cd36_64710	orf19.1093	FLO8	-0.608257	2738.75	3.79502	0.369573	Chr6	Transcription factor; required for wild-type hyphal formation; regulates hyphal gene expression; required for virulence in mouse systemic infection; binds Efg1p; has LUFS domain; functional homolog of S. cerevisiae Flo8p
Glycerol Metabolism	Cd36_46220	orf19.3133	GUT2	-0.500865	11933.5	4.87665	0.461256	Chr4	Glycerol-3-phosphate dehydrogenase; Plc1p-regulated; rat catheter biofilm induced; Spider biofilm induced (
	Cd36_62130	orf19.691	GPD2	-1.62857	44283.8	6.04364	0.677827	Chr6	Similar to glycerol 3-P dehydrogenases; regulated by Ssn6p (colony morphology-related), Nrg1p, Efg1p; induced upon osmotic and oxidative stress (via Hog1p), cell wall regeneration, macrophage/pseudohyphal growth, core stress response
Glutamate Metabolism	Cd36_22140	orf19.2192	GDH2	1.26539	3995	14.415	0.634317	Chr2	Putative NAD-specific glutamate dehydrogenase; fungal-specific (no human or murine homolog); transcription is regulated by Nrg1p, Mig1p, Tup1p, and Gcn4p
	Cd36_30510	orf19.646	GLN1	0.183035	41325.2	5.02595	0.591321	ChrR	Protein described as similar to glutamate synthase; regulated by Tsa1p, Tsa1Bp under H2O2 stress conditions
	Cd36_35390	orf19.7638	PRO1	0.102456	6372	2.82563	0.369573	ChrR	Putative gamma-glutamyl kinase; transcript regulated by Nrg1; regulated by Gcn2 and Gcn4; Hap43-repressed gene; early-stage flow model biofilm induced gene
	Cd36_60280	orf19.1193	GNP1	0.0739131	10363.2	6.03746	0.585661	Chr6	Protein described as similar to asparagine and glutamine permease; fluconazole or caspofungin induced; transcription is regulated by Nrg1p, Mig1p, Tup1p, Gcn2p, Gcn4p, and alkaline regulated by Rim101p; fungal-specific
	Cd36_06130	orf19.6257	GLT1	0.0454652	6409.5	6.95213	0.369573	Chr1	Glutamate synthase
Agglutinin-like sequences	Cd36_64610	orf19.4555	ALS4	-0.0151415	31697.8	#N/A	#N/A	Chr6	ALS family protein; role in adhesion and wild-type germ tube induction; growth and temperature regulated; expressed during infection of human buccal epithelial cells; down-regulated upon vaginal contact; putative GPI-anchored
	Cd36_65010	orf19.1097	ALS2	-0.0380214	38429	13.15	0.434635	Chr6	ALS family protein; role in adhesion, biofilm formation, germ tube induction; expressed at infection of human buccal epithelial cells; putative GPI-anchor; induced by ketoconazole, low iron and at cell wall regeneration; regulated by Sfu1p
	Cd36_64800	orf19.1097	ALS2	-0.0668128	40582	#N/A	#N/A	Chr6	ALS family protein; role in adhesion, biofilm formation, germ tube induction; expressed at infection of human buccal epithelial cells; putative GPI-anchor; induced by ketoconazole, low iron and at cell wall regeneration; regulated by Sfu1p
	Cd36_86290	orf19.7414	ALS6	-0.34441	850.5	5.86105	0.370256	Chr3	ALS family protein; expression in S. cerevisiae confers adhesion to gelatin; macrophage-induced gene; N-terminal adhesion domain; ALS family includes cell-surface glycoproteins, some with adhesin function
Miscellaneous	Cd36_52975	orf19.6675		A	150.75	49.5472	0.370542	Chr5	Ortholog of C. albicans SC5314 : orf19.6675, Debaryomyces hansenii CBS767 : DEHA2E23892g, Candida tropicalis MYA-3404 : CTRG_05528 and Candida lusitaniae ATCC 42720 : CLUG_05936
	Cd36_51850	orf19.3171	ACH1	0.514186	746.75	2.75486	0.355608	Chr5	Soluble protein in hyphae; similar to S. cerevisiae Ach1p, which is acetyl-coA hydrolase required for acetate utilization; nonessential; antigenic in human; induced on polystyrene adherence; ketoconazole-induced; no human or murine homolog
	Cd36_40220	orf19.5640	PEX5	0.416297	2928.25	8.38496	0.423292	Chr4	Protein of the Pex5p family, required for fatty acid beta-oxidation; similar to S. cerevisiae Pas10p peroxisomal targeting receptor; macrophage/pseudohyphal-repressed
	Cd36_20250	orf19.5204		A	96	3.95294	0.370256	Chr2	Predicted ORF in Assemblies 19, 20 and 21
	Cd36_50050			A	64.75	53.2549	0.370542	Chr5	Has domain(s) with predicted nucleic acid binding, zinc ion binding activity
	Cd36_51120			A	120.5	5.67856	0.370256	Chr5
	Cd36_52790	orf19.4330		A	105.5	5.2876	0.370256	Chr5	Predicted ORF in Assemblies 19, 20 and 21
	Cd36_55090			A	68.75	6.68803	0.370256	Chr5	Has domain(s) with predicted ATP binding, ATP-dependent helicase activity, helicase activity, nucleic acid binding activity
	Cd36_55100			A	105	39.4309	0.370256	Chr5
	Cd36_40150	orf19.377	PHR3	A	68.25	3.04641	0.369573	Chr4	Predicted ORF in Assemblies 19, 20 and 21; fungal-specific (no human or murine homolog)
	Cd36_53390			A	#N/A	2.76823	0.369573	Chr5	Ortholog(s) have ubiquinol-cytochrome-c reductase activity, role in aerobic respiration and mitochondrial respiratory chain complex III localization
	Cd36_82875	orf19.280		A	#N/A	9.22787	0.369573	Chr3	Ortholog of C. albicans SC5314 : orf19.280 and Candida albicans WO-1 : CAWG_02609
	Cd36_82880	orf19.281		A	#N/A	9.22787	0.369573	Chr3	Ortholog of C. albicans SC5314 : orf19.281, C. parapsilosis CDC317 : CPAR2_102370, Candida tenuis NRRL Y-1498 : CANTEDRAFT_118463 and Pichia stipitis Pignal : PICST_32241
	Cd36_04670	orf19.750		A	81.5	2.01586	0.369573	Chr1	Predicted ORF in Assemblies 19, 20 and 21; possibly spurious ORF (Annotation Working Group prediction)
	Cd36_00100	orf19.6103	orf19.6103	A	76.5	25.4076	0.370256	Chr1	conserved hypothetical protein
	Cd36_34710	orf19.7339	orf19.7339/BGL22	A	77.75	2.18684	0.369573	ChrR	beta-D-glucoside glucohydrolase, putative
	Cd36_80840	orf19.6169	orf19.6169/ATO1	A	68.5	2.24531	0.369573	Chr3	acetate transporter, putative
	Cd36_40160	orf19.5633	orf19.5633	A	108.75	3.04641	0.369573	Chr4	conserved hypothetical protein
	Cd36_00320	orf19.6070		1.59068	2116.25	18.1195	0.74881	Chr1	Ortholog(s) have potassium-transporting ATPase activity, sodium-exporting ATPase activity, phosphorylative mechanism activity and role in calcium ion transmembrane transport, potassium ion transport, sodium ion transport
	Cd36_28820	orf19.4380.1		1.36442	2013.25	7.75674	0.370256	ChrR	Predicted ORF in Assembly 20 and 21 (see Locus History)
	Cd36_29040	orf19.4379		1.34601	1582	7.42544	0.370256	Chr3	Ortholog(s) have cytoplasm localization
	Cd36_35440	orf19.7648		1.33553	408	3.10965	0.369573	ChrR	Predicted ORF in Assemblies 19, 20 and 21
	Cd36_25090	orf19.7537	BNR1	1.22551	2013	13.2641	0.369573	ChrR	Formin; probable role in hyphal cytoskeletal polarity; synthetic lethality if Bnr1p and Bni1p are absent
	Cd36_55070	orf19.4048	orf19.4048/DES1	1.21441	24257.2	9.23679	0.369287	Chr5	fatty acid desaturase, putative
	Cd36_32890	orf19.6143		1.19661	170	3.80057	0.369573	ChrR	Predicted ORF in Assemblies 19, 20 and 21
	Cd36_34300	orf19.6448		1.16456	5062	8.98308	0.369573	ChrR	Predicted ORF in Assemblies 19, 20 and 21
	Cd36_33100	orf19.6117		1.11387	4839.5	8.44049	0.369573	ChrR	Predicted ORF in Assemblies 19, 20 and 21
	Cd36_33890	orf19.6396	orf19.6396	1.09243	2079	6.6504	0.369573	ChrR	patatin-like serine hydrolase, putative
	Cd36_50010	orf19.6396		1.08628	1157.25	53.2549	0.370542	Chr5
	Cd36_86320	orf19.7419	HNT2	1.07733	1350.5	14.5136	0.369914	Chr3	Adenosine Catabolism
	Cd36_32750	orf19.733		1.07574	6480	8.16963	0.370256	ChrR	Predicted ORF in Assemblies 19, 20 and 21
	Cd36_33170	orf19.729.1	RGD3	1.0413	9790	7.98319	0.370256	ChrR	Putative Rho GTPase activating protein; fungal-specific (no human or murine homolog)
	Cd36_86130	orf19.7419	HNT2	1.03937	956.25	13.9053	0.370256	Chr3	Adenosine Catabolism
	Cd36_10510	orf19.2296		1.006	5835	17.0702	0.383528	Chr1	Predicted ORF in Assemblies 19, 20 and 21; similar to mucins; ketoconazole-induced; fluconazole-downregulated; greater mRNA abundance observed in a cyr1 homozygous null mutant than in wild type; colony morphology-related gene regulation by Ssn6p
	Cd36_25250	orf19.7513		1.00241	187.25	2.8152	0.369903	ChrR	N-Alkane inducible cytochrome P450
	Cd36_70020	orf19.7053	GAC1	0.980264	2930.5	4.90793	0.403754	Chr7	Protein described as similar to regulatory subunit of serine/threonine phosphoprotein phosphatase 1; fluconazole-induced; caspofungin repressed; regulated by Nrg1p, Tup1p
	Cd36_16640	orf19.1490	MSB2	0.926926	5851	7.3285	0.369573	Chr2	Protein of unknown function; transcription is negatively regulated by Rim101p
	Cd36_73970	orf19.7131		0.917182	575.5	13.5399	0.369573	Chr7	Butyrobetaine dioxygenase, the fourth enzyme of the carnitine biosynthesis pathway (1
	Cd36_25300	orf19.7510		0.908731	2699.75	5.44155	0.369914	ChrR	Predicted ORF in Assemblies 19, 20 and 21
	Cd36_07880	orf19.5118	orf19.5118/SDS24	0.889024	4740	4.14414	0.370256	Chr1	conserved hypothetical protein
	Cd36_52170	orf19.4246		0.886147	2331	5.77855	0.495999	Chr5	Predicted ORF in Assemblies 19, 20 and 21; similar to S. cerevisiae Ykr070wp; transposon mutation affects filamentous growth; Hog1p-downregulated; shows colony morphology-related gene regulation by Ssn6p; induced during cell wall regeneration
	Cd36_13330	orf19.7251	WSC4	0.880622	625.25	4.97839	0.370057	Chr1	Transcription is specific to white cell type
	Cd36_04900	orf19.449		0.858029	2644.25	7.32211	0.472188	Chr1	Predicted ORF in Assemblies 19, 20 and 21; possible phosphatidyl synthase; transcription reduced upon yeast-hyphal switch
	Cd36_01500	orf19.3353		0.840905	744	1.99121	0.371415	Chr1	Protein described as similar to a mitochondrial complex I intermediate-associated protein; fluconazole-downregulated
	Cd36_42460	orf19.2730	RPH1	0.831557	1683.5	5.55853	0.369914	Chr4	JmjC domain-containing histone demethylase
	Cd36_81310	orf19.2219		0.817474	3286	2.97988	0.370057	Chr3
	Cd36_83870	orf19.6926	orf19.6926/CSC25	0.773464	4196.75	1.98847	0.369573	Chr3	cell division control protein 25
	Cd36_42570	orf19.2730		0.742237	568.5	7.60345	0.370256	Chr4	Predicted ORF in Assemblies 19, 20 and 21
	Cd36_87180	orf19.6771	UBI4	0.716099	8923.5	2.21672	0.369914	Chr3	Ubiquitin precursor (polyubiquitin), contains three tandem repeats of the ubiquitin peptide that are processed to individual units; transcription is induced by stress; mRNA found in yeast-form and mycelial cells at similar abundance
	Cd36_55080	orf19.4051	HTS1	0.696055	10047	9.23679	0.369287	Chr5	Putative tRNA-His synthetase; genes encoding ribosomal subunits, translation factors, and tRNA synthetases are downregulated upon phagocytosis by murine macrophage
	Cd36_34160	orf19.6425		0.67836	4617.5	6.4131	0.369573	ChrR	Ortholog(s) have role in cellular response to cadmium ion, detoxification of cadmium ion, nuclear-transcribed mRNA catabolic process, 3'-5' exonucleolytic nonsense-mediated decay, nuclear-transcribed mRNA catabolic process, non-stop decay
	Cd36_34310	orf19.6449	orf19.6449	0.678029	148	8.98308	0.369573	ChrR	conserved hypothetical protein
	Cd36_65610	orf19.366	RAD17	0.677964	1040.5	2.4986	0.369573	Chr6	Ortholog(s) have double-stranded DNA binding activity and role in double-strand break repair, intra-S DNA damage checkpoint, mitotic DNA replication checkpoint, mitotic G2 DNA damage checkpoint, reciprocal meiotic recombination
	Cd36_33760	orf19.6373	orf19.6373/DCP2	0.675605	3371	3.69671	0.36943	ChrR	mRNA decapping enzyme subunit, putative
	Cd36_33070	orf19.6121	orf19.6121/MNL1	0.668912	3099.25	2.6044	0.367704	ChrR	zinc finger protein, putative
	Cd36_87770	orf19.6189		0.66396	18830.5	9.19724	0.369914	Chr3	Predicted ORF in Assemblies 19, 20 and 21
	Cd36_33670	orf19.592	orf19.592	0.660014	1445.5	6.30208	0.359447	ChrR	Ortholog of S. cerevisiae YNL092W and S. pombe SPBC1778.07; a putative N2227-like methyltransferase; Hap43-repressed gene
	Cd36_31410	orf19.451	SOK1	0.653688	1447.75	4.78056	0.369573	ChrR	Transcription is induced in response to alpha pheromone in SpiderM medium
	Cd36_65640	orf19.3726		0.648779	1014	5.73445	0.369573	Chr6	Has domain(s) with predicted zinc ion binding activity
	Cd36_33880	orf19.6393		0.646477	1583.25	3.50653	0.369573	ChrR	Putative Arf3p GTPase activating protein; Hap43p-repressed gene; possibly an essential gene, disruptants not obtained by UAU1 method
	Cd36_62150	orf19.692		0.646313	1546.75	1.83227	0.369287	Chr6	Predicted ORF in Assemblies 19, 20 and 21
	Cd36_31490	orf19.3854		0.645965	1360.5	3.14	0.369	ChrR	Protein similar to S. cerevisiae Sat4p; amphotericin B induced
	Cd36_34410	orf19.7288	orf19.7288	0.638352	202	2.11609	0.369573	ChrR	acyl-coa dehydrogenase, putative
	Cd36_71840	orf19.6517	RAD14	0.626951	853.25	3.27593	0.370256	Chr7	Transcription is regulated upon yeast-hyphal switch; flucytosine repressed
	Cd36_55060	orf19.4045	orf19.4045/EST1	0.607029	4904	9.23679	0.369287	Chr5	conserved hypothetical protein
	Cd36_82890	orf19.284		0.6027	2529.25	9.22787	0.369573	Chr3	Predicted ORF in Assemblies 19, 20 and 21
	Cd36_34250	orf19.6442	orf19.6442/PRP8	0.596871	7095	20.3253	0.363501	ChrR	pre-mRNA splicing factor, putative
	Cd36_43120	orf19.3362		0.596522	938.75	3.49811	0.369573	Chr4	Predicted ORF in Assemblies 19, 20 and 21
	Cd36_46690	orf19.3077	VID21	0.586697	1136.5	17.0919	0.370256	Chr4	Predicted ORF in Assemblies 19, 20 and 21; soluble protein in hyphae
	Cd36_15240	orf19.2107	MUQ1	0.582603	1457.5	6.91916	0.434435	Chr2	Protein described as choline phosphate cytidylyltransferase/phosphoethanolamine cytidylyltransferase; decreased expression in hyphae compared to yeast-form cells
	Cd36_29680	orf19.522	PIM1	0.579665	4707.5	3.74988	0.369573	ChrR	ATP-dependent Lon protease; role in degradation of misfolded proteins in mitochondria, biogenesis and maintenance of mitochondria; rat catheter biofilm induced (1)
	Cd36_50060	0		0.578366	809	53.2549	0.370542	Chr5	Has domain(s) with predicted nucleic acid binding activity and role in DNA integration
	Cd36_40120	orf19.372		0.577649	1879.25	7.57615	0.369573	Chr4	Predicted ORF in Assemblies 19, 20 and 21
	Cd36_13320	orf19.7250	orf19.7250	0.566431	3341.25	4.97839	0.370057	Chr1	protein phosphatase inhibitor, putative
	Cd36_86340	orf19.7421	CYP5	0.553411	18715	14.5136	0.369914	Chr3	Protein described as a peptidyl-prolyl cis-trans isomerase; macrophage-downregulated protein level
	Cd36_12870	orf19.5026		0.548881	1273.75	6.54983	0.369573	Chr1	Putative transcription factor with zinc finger DNA-binding motif
	Cd36_07020	orf19.2791		0.546903	2564.75	3.94793	0.369573	Chr1	Predicted ORF in Assemblies 19, 20 and 21
	Cd36_24150	orf19.1770	CYC1	0.545057	1980.5	5.20356	0.402686	Chr2	Ortholog(s) have electron transporter, transferring electrons from CoQH2-cytochrome c reductase complex and cytochrome c oxidase complex activity
	Cd36_28780	orf19.4383	orf19.4383	0.522079	558.5	1.8646	0.363826	ChrR	histidine triad (HIT) family protein, putative
	Cd36_40650	orf19.4183	MUC1	0.510174	1420.75	4.77166	0.369573	Chr4	Protein not essential for viability; similar to S. cerevisiae Muc1p, which is a cell surface glycoprotein involved in filamentous growth; decreased transcription is observed upon benomyl treatment
	Cd36_54830	orf19.4016		0.506487	6127.75	2.20327	0.387164	Chr5
	Cd36_82960	orf19.292		0.494792	3753.75	9.58854	0.370256	Chr3	Predicted ORF in Assemblies 19, 20 and 21
	Cd36_53050	orf19.7264	orf19.7264	0.493013	6168.75	1.85756	0.369573	Chr5	proteasome regulatory subunit, putative
	Cd36_31860	orf19.3881		0.491633	6104	3.48631	0.369573	ChrR	Predicted ORF in Assemblies 19, 20 and 21; possibly spurious ORF (Annotation Working Group prediction)
	Cd36_50230	orf19.978	BDF1	0.47979	1954.5	2.74138	0.369573	Chr5	Putative transcription factor; downregulated upon adherence to polystyrene; reduced mRNA abundance detected in homozygous fkh2 null mutant; macrophage/pseudohyphal-repressed
	Cd36_86110	orf19.7421	CYP5	0.47793	18924.8	13.9053	0.370256	Chr3	Protein described as a peptidyl-prolyl cis-trans isomerase; macrophage-downregulated protein level
	Cd36_43040	orf19.2671		0.470795	961	3.88139	0.370256	Chr4	Predicted ORF in Assemblies 19, 20 and 21; Plc1p-regulated
	Cd36_13390	orf19.7261		0.468551	10107.5	9.03582	0.370256	Chr1	Predicted ORF in Assemblies 19, 20 and 21
	Cd36_65460	orf19.2149		0.459114	1631	34.505	0.370256	Chr6	Putative sulfate permease;
	Cd36_84800	orf19.5949	FAS2	0.456086	23635.8	9.70698	0.388335	Chr3	Alpha subunit of fatty-acid synthase; required for virulence in mouse systemic infection and rat oropharyngeal infection models; regulated by Efg1p; fluconazole-induced; amphotericin B repressed
	Cd36_20040	orf19.6871		0.451037	1715	5.05029	0.369573	Chr2	Predicted ORF in Assemblies 19, 20 and 21
	Cd36_31790	orf19.3881		0.450833	7522	5.22145	0.369573	ChrR	Predicted ORF in Assemblies 19, 20 and 21; possibly spurious ORF (Annotation Working Group prediction)
	Cd36_85210	orf19.6000	CDR1	0.448677	2216.25	11.1043	0.421412	Chr3	Multidrug transporter of ATP-binding cassette (ABC) superfamily; transports phospholipids in an in-to-out direction; transcription induced by beta-estradiol, progesterone, corticosteroid, or cholesterol
	Cd36_87600	orf19.6713		0.443982	298.75	2.72	0.37	Chr3	Predicted ORF in Assemblies 19, 20 and 21
	Cd36_33660	orf19.593	orf19.593/FGR32	0.432277	6727.25	6.30208	0.359447	ChrR	auxilin-like clathrin uncoating factor, putative
	Cd36_46020	orf19.2881	MNN4	0.431871	2599.5	2.73196	0.370183	Chr4	Protein required for normal mannosylphosphorylation of oligosaccharides linked to cell wall proteins, not required for virulence or kidney colonization in mouse systemic infection or for normal interaction with macrophages
	Cd36_06350	orf19.6232	NPR1	0.423137	1530.25	3.91652	0.370542	Chr1	Predicted ORF in Assemblies 19, 20 and 21; induced in core stress response
	Cd36_13260	orf19.7239		0.418982	1587.25	4.08294	0.369573	Chr1	Predicted ORF in Assemblies 19, 20 and 21
	Cd36_17790	orf19.5799		0.417917	4019.5	5.23963	0.370542	Chr2	Predicted ORF in Assemblies 19, 20 and 21
	Cd36_18250	orf19.868	ADAEC	0.413506	12432.5	4.69495	0.370256	Chr2	Transcription is specific to white cell type
	Cd36_17740	orf19.5806	ALD5	0.390185	20600.8	12.6462	0.893703	Chr2	Protein described as an aldehyde dehydrogenase; decreased expression in a fluconazole-resistant isolate, or in hyphae; fluconazole-downregulated; protein abundance is affected by URA3 expression in the CAI-4 strain background
	Cd36_40100	orf19.367	CNH1	0.385527	3439.5	7.74543	0.369573	Chr4	Na+/H+ antiporter; required for wild-type growth, cell morphology, and virulence in a mouse model of systemic infection; not transcriptionally regulated by NaCl; fungal-specific (no human or murine homolog)
	Cd36_32790	orf19.7263		0.377801	8872	2.71588	0.369573	Chr3	Ortholog(s) have cytoplasm localization
	Cd36_70620	orf19.7079	orf19.7079	0.376613	994	10.9861	0.370256	Chr7	bud site selection protein, putative
	Cd36_29380	orf19.492	ADE17	0.37635	32003.5	2.34582	0.369573	ChrR	IMP cyclohydrolase, putative
	Cd36_35566	orf19.7675	orf19.7675	0.369889	11231.8	3.18732	0.369573	ChrR	mitochondrial ribosomal protein, large subunit, putative
	Cd36_81210	orf19.1725		0.367683	1744.25	6.52065	0.370256	Chr3	Predicted ORF in Assemblies 19, 20 and 21
	Cd36_82980	orf19.296		0.367675	2654.75	9.58854	0.370256	Chr3	Predicted ORF in Assemblies 19, 20 and 21
	Cd36_40130	orf19.374		0.362166	4634.75	7.57615	0.369573	Chr4	Ortholog(s) have role in protein targeting to vacuole involved in ubiquitin-dependent protein catabolic process via the multivesicular body sorting pathway
	Cd36_54350	orf19.3959	SSD1	0.359465	4459.75	5.02142	0.369573	Chr5	Functional homolog of S. cerevisiae Ssd1p, which suppresses various mutant phenotypes; constitutively expressed and not cell-cycle regulated; suppresses S. cerevisiae swi4 ssd1-d and pph21 pph3 pph22-12 ts mutations
	Cd36_09920	orf19.999		0.328743	357	3.34227	0.370256	Chr1	Predicted mucin protein
	Cd36_83600	orf19.357		0.327546	19607	3.49603	0.369573	Chr3	Predicted ORF in Assemblies 19, 20 and 21
	Cd36_21510	orf19.2281	orf19.2281	0.315088	1126.25	1.78175	0.351759	Chr2	succinyl-coa:alpha-ketoacid-coa transferase, putative
	Cd36_86100	orf19.7422		0.31307	559	13.9053	0.370256	Chr3	Predicted ORF in Assemblies 19, 20 and 21
	Cd36_60150	orf19.6328		0.308448	4328	1.79018	0.264443	Chr6	Predicted ORF in Assemblies 19, 20 and 21
	Cd36_60060	orf19.1179		0.303011	1510.5	3.44039	0.370256	Chr6	Transcriptionally regulated by iron; expression greater in high iron; possibly subject to Kex2p processing
	Cd36_83720	orf19.6944	PHB1	0.29811	14307.5	3.11427	0.369573	Chr3	Protein described as prohibitin; identified in detergent-resistant membrane fraction (possible lipid raft component); predicted N-terminal acetylation
	Cd36_70610	orf19.7080	LEU2	0.296828	5017	10.9861	0.370256	Chr7	Isopropyl malate dehydrogenase; enzyme of leucine biosynthesis; upregulated in the presence of human whole blood or polymorphonuclear (PMN) cells
	Cd36_13360	orf19.7257	orf19.7257/MLH3	0.28246	3187.5	8.00667	0.369573	Chr1	DNA mismatch repair protein (mutL homologue), putative
	Cd36_71860	orf19.6514	CUP9	0.281607	1127.5	3.56869	0.364565	Chr7	Transcription reduced upon yeast-hyphal switch; ketoconazole-induced; Plc1p-regulated; shows colony morphology-related gene regulation by Ssn6p
	Cd36_44270	orf19.3823	ZDS1	0.279747	5464.75	9.57375	0.370256	Chr4	Nonessential protein; similar to S. cerevisiae Zds1p
	Cd36_09490	orf19.4878		0.277647	1367.25	3.97214	0.370256	Chr1	Predicted ORF in Assemblies 19, 20 and 21
	Cd36_25100	orf19.7534		0.267667	5074.25	4.55359	0.369573	ChrR	Predicted ORF in Assemblies 19, 20 and 21
	Cd36_80130	orf19.5463		0.261786	4635	11.6023	0.369573	Chr3	Predicted ORF in Assemblies 19, 20 and 21
	Cd36_80180	orf19.5450	orf19.5450/ETR1	0.261679	5029.5	6.02386	0.369914	Chr3	2-enoyl thioester reductase
	Cd36_60090	orf19.6319	orf19.6319	0.246948	7958.75	7.01623	0.369573	Chr6	ubiquitin thioesterase, putative
	Cd36_09770	orf19.4909	CBK1	0.246854	1816.5	1.67379	0.369573	Chr1	cell wall biosynthesis protein kinase, putative
	Cd36_09690	orf19.4899	GCA1	0.23377	3850.75	4.57189	0.370057	Chr1	Predicted extracellular or plasma membrane-associated glucoamylase; possible adhesin; gene is transcribed during rat oral infection; transcription is regulated by carbohydrates, pH, induced by galactose; 15 N-glycosylation sites predicted
	Cd36_00290	orf19.6073	HMX1	0.222533	1995.5	5.81723	0.561767	Chr1	Heme oxygenase; acts in utilization of hemin iron; gene transcriptionally activated by heat, low iron, or hemin; negatively regulated by Efg1p; expression greater in low iron; upregulated by Rim101p at pH 8
	Cd36_65470	orf19.2150		0.205323	10401.8	34.505	0.370256	Chr6	Predicted ORF in Assemblies 19, 20 and 21
	Cd36_80140	orf19.5459		0.174093	6783.25	11.6023	0.369573	Chr3	Predicted ORF in Assemblies 19, 20 and 21
	Cd36_71800	orf19.6522	orf19.6522	0.16766	547.25	2.66869	0.351306	Chr7	major facilitator superfamily transporter, putative
	Cd36_13400	0		0.164528	3534	9.03582	0.370256	Chr1
	Cd36_23050	orf19.220	orf19.220/PIR1	0.164062	401	2.63807	0.372134	Chr2	structural protein of cell wall, putative
	Cd36_46680	orf19.3080		0.157922	255	17.0919	0.370256	Chr4	Predicted ORF in Assemblies 19, 20 and 21
	Cd36_84860	orf19.5958	CDR2	0.157171	480.75	5.7217	0.369573	Chr3	Multidrug transporter, ATP-binding cassette (ABC) superfamily; transports phospholipids, in-to-out direction; low mRNA level; overexpressed in azole-resistant isolates; expression confers multidrug resistance to S. cerevisiae pdr5 mutant
	Cd36_70600	orf19.7081	SPL1	0.153945	21059.8	10.9861	0.370256	Chr7	Protein similar to S. cerevisiae Spl1p, which is involved in tRNA splicing; member of pyridoxal-phosphate-dependent aminotransferase protein family; predicted to be essential
	Cd36_87680	orf19.6176	SEC61	0.152142	19674	13.8906	0.370256	Chr3	Essential protein; expected to act in protein translocation from the endoplasmic reticulum: similar to S. cerevisiae Sec61p; chimeric mutant partially functionally complements S. cerevisiae sec61 defects; 10 transmembrane regions predicted
	Cd36_82970	orf19.295		0.141727	2186.75	9.58854	0.370256	Chr3	Predicted ORF in Assemblies 19, 20 and 21
	Cd36_05160	orf19.422	orf19.422/SPT20	0.133188	683.75	2.49764	0.353274	Chr1	hypothetical protein, conserved
	Cd36_45220	orf19.1246		0.127804	4707.25	4.87576	0.369573	Chr4	Predicted ORF in Assemblies 19, 20 and 21; greater mRNA abundance observed in a cyr1 homozygous null mutant than in wild type
	Cd36_50100	orf19.5692		0.124976	2135.75	3.05327	0.369573	Chr5	Ortholog(s) have ubiquitin-protein ligase activity, role in anaphase-promoting complex-dependent proteasomal ubiquitin-dependent protein catabolic process, protein ubiquitination and anaphase-promoting complex localization
	Cd36_50150	orf19.5685	THS1	0.117393	22647	3.14351	0.349602	Chr5	Putative threonyl-tRNA synthetase; transcription regulated by Mig1p and Tup1p; genes encoding ribosomal subunits, translation factors, and tRNA synthetases are downregulated upon phagocytosis by murine macrophage
	Cd36_07900	orf19.384	orf19.384	0.116246	1916.75	5.33714	0.369573	Chr1	conserved hypothetical protein
	Cd36_60140	orf19.6327	HET1	0.114939	10190.8	1.79018	0.264443	Chr6	Putative sphingomyelin transfer protein
	Cd36_41620	orf19.4622		0.110688	11367.5	4.61469	0.369573	Chr4	Predicted ORF in Assemblies 19, 20 and 21
	Cd36_42560	orf19.2742	orf19.2742	0.106058	203	7.60345	0.370256	Chr4
	Cd36_73920	orf19.7144		0.104584	4902	4.51375	0.369573	Chr7	Ortholog(s) have GTPase activity, ribosome binding activity, role in nonfunctional rRNA decay, nuclear-transcribed mRNA catabolic process, no-go decay, ribosome disassembly and cytosol localization (1)
	Cd36_35550	orf19.7670		0.103464	2940	8.47702	0.36922	ChrR	Putative Ca2+/H+ antiporter; fungal-specific (no human or murine homolog)
	Cd36_44510	orf19.3792		0.102117	11074.2	1.84971	0.369573	Chr4	Predicted ORF in Assemblies 19, 20 and 21
	Cd36_42520	orf19.2737		0.0969937	415.5	3.42142	0.369573	Chr4	Predicted ORF in Assemblies 19, 20 and 21
	Cd36_80210	orf19.5445	orf19.5445/GLO3	0.0966432	13322.5	5.15046	0.369573	Chr3	ADP-ribosylation factor GTPase-activating protein (ARF GAP), putative
	Cd36_00120	orf19.6099	CCT8	0.0891254	12138.8	25.4076	0.370256	Chr1	Essential protein similar to chaperonin complex subunit 8; involved in hyphal morphogenesis, particularly starvation-induced; production in S. cerevisiae inhibits Ras2p-mediated pathways (including pseudohyphal); CCT1 and TRP1 genes overlap
	Cd36_31800	orf19.3884	FGR50	0.0886421	1060	5.22145	0.369573	ChrR	Protein lacking an ortholog in S. cerevisiae; transposon mutation affects filamentous growth; possibly spurious ORF (Annotation Working Group prediction)
	Cd36_74000	orf19.7635	orf19.7635/DRS1	0.0854864	2098	7.76372	0.370256	Chr7	ATP-dependent DEAD-box RNA helicase, ribosome assembly, putative
	Cd36_87710	orf19.6180		0.0846293	1831.75	13.8906	0.370256	Chr3	Protein similar to Pichia anomala YDL054c and S. cerevisiae Ydl054cp; transmembrane regions predicted
	Cd36_53830	orf19.3895	CHT2	0.0817452	28289.5	2.66073	0.370256	Chr5	Chitinase; putative N-terminal catalytic domain, GPI anchor, O-mannosylated region, signal peptide; 3 N-glycosylation motifs; downregulated in core caspofungin response; induced in yeast-form cells; Cyr1p-, Efg1p-, pH-regulated
	Cd36_22820	0		0.0792766	494.75	3.8664	0.385503	Chr2
	Cd36_02790	orf19.2990		0.05865	1855.25	2.36339	0.369573	Chr1	Ortholog(s) have cell adhesion molecule binding, glucan endo-1,6-beta-glucosidase activity, glucan exo-1,3-beta-glucosidase activity
	Cd36_24140	orf19.1771		0.0571716	416	5.20356	0.402686	Chr2	Predicted ORF in Assemblies 19, 20 and 21
	Cd36_10830	orf19.1166	CTA3	0.0485938	4470.25	7.77319	0.369573	Chr1	Protein similar to S. cerevisiae Ede1p, which is involved in endocytosis; activates transcription in 1-hybrid assay in S. cerevisiae
	Cd36_54820	orf19.4015	CAG1	0.0478433	197.25	2.20327	0.387164	Chr5	Alpha subunit of heterotrimeric G protein; functional homolog of S. cerevisiae Gpa1p; more mRNA in opaque than white cells; transcriptionally repressed by MTLa1p-MTLalpha2p complex; regulated by hemoglobin-responsive Hbr1p via MTL genes
	Cd36_33740	orf19.6369	orf19.6369/RIO2	0.0457585	1694.75	4.15689	0.369573	ChrR	serine/threonine-protein kinase, putative
	Cd36_46670	orf19.3084		0.021029	2249.25	17.0919	0.370256	Chr4	Predicted ORF in Assemblies 19, 20 and 21
	Cd36_31850	orf19.3884	FGR50	0.0103736	1773.5	3.48631	0.369573	ChrR	Protein lacking an ortholog in S. cerevisiae; transposon mutation affects filamentous growth; possibly spurious ORF (Annotation Working Group prediction)
	Cd36_86330	orf19.7420		0.00541902	5005.25	14.5136	0.369914	Chr3	Predicted ORF in Assemblies 19, 20 and 21
	Cd36_42770	orf19.2706	orf19.2706/CRH11	0.00026083	8817.5	1.31721	0.370256	Chr4	chitin transglycosidase, putative
	Cd36_00080	0		-0.00165081	10213.8	25.4076	0.370256		Ortholog(s) have diphosphomevalonate decarboxylase activity, role in isopentenyl diphosphate biosynthetic process, mevalonate pathway, sterol biosynthetic process and cytosol, nucleus localization
	Cd36_52140	orf19.4242	CST20	-0.0345004	1851.5	5.54439	0.369914	Chr5	Protein kinase of Ste20p/p65PAK family, required for wild-type mating efficiency and virulence in a mouse model; Cst20p-Hst7p-Cek1p-Cph1p MAPK pathway regulates some hyphal growth; involved in Cdc42p growth regulation
	Cd36_87720	orf19.6182		-0.0636931	4461.25	13.8906	0.370256	Chr3	Putative transcription factor with zinc cluster DNA-binding motif
	Cd36_46150	orf19.3141	orf19.3141	-0.064584	2730.5	2.86556	0.361425	Chr4	uncharacterized protein
	Cd36_53450	orf19.1124	orf19.1124	-0.0742135	533	3.14919	0.369573	Chr5	phytanoyl-CoA dioxygenase family protein, putative
	Cd36_00150	orf19.6092	KEL1	-0.0939028	7224.75	8.66703	0.369573	Chr1	Protein containing a Kelch repeat domain, similar to S. cerevisiae Kel1p; not required for adherence to buccal epithelial cells or virulence in mouse systemic infection; null mutant colonies exhibit slightly decreased filamentation ratio
	Cd36_40740	orf19.4173		-0.100505	1153	4.84189	0.369573	Chr4	Predicted ORF in Assemblies 19, 20 and 21
	Cd36_87220	orf19.6763	SLK19	-0.107205	1333	8.11957	0.369573	Chr3	Alkaline-induced protein of plasma membrane; affects cell aggregation, cell wall; similar to S. cerevisiae Slk19p (a kinetochore protein with roles in mitosis, meiosis); required for wild-type virulence in mouse; macrophage-downregulated
	Cd36_35420	orf19.7645	orf19.7645	-0.122395	4407.75	2.76946	0.369287	ChrR	biotin: apoprotein ligase, [includes: biotin-[methylmalonyl-coa-carboxytransferase] ligase (ec 6.3.4.9),, biotin-[propionyl-coa-carboxylase [atp-hydrolyzing]] ligase (ec 6.3.4.10) (holocarboxylase synthetase) (hcs),, biotin-[methylcrotonoyl-coa-carboxylase] ligase (ec 6.3.4.11),, biotin-[acetyl-coa-carboxylase] ligase (ec 6.3.4.15)], putative
	Cd36_24760	orf19.5335	SGS1	-0.133442	1638.5	5.83573	0.369914	Chr2	Protein described as a DNA helicase; upregulated upon treatment of biofilm with farnesol
	Cd36_40550	orf19.4173		-0.136708	210.75	4.26396	0.369573	Chr4	Predicted ORF in Assemblies 19, 20 and 21
	Cd36_62200	orf19.3505	orf19.3505	-0.146037	3752.25	2.30357	0.369573	Chr6	phosphatidylinositol 4,5-bisphosphate effector protein, putative
	Cd36_32540	orf19.2364	MIS11	-0.146378	17025	5.20319	0.369573	ChrR	Protein described as similar to precursor of mitochondrial C1-tetrahydrofolate synthase; putative protein of glycine catabolism; downregulated by Efg1p; fluconazole-induced
	Cd36_19930	orf19.3577	COQ5	-0.168623	4182.5	2.90691	0.355686	Chr2	ubiquinone biosynthesis methyltransferase, mitochondrial precursor, putative
	Cd36_00280	orf19.6074	HBR1	-0.171534	3455.25	5.81723	0.561767	Chr1	Essential protein involved in regulation of MTL gene expression; hemoglobin-regulated inhibitor of white-opaque switching, which may affect survival in host; activator of MTLalpha1 and MTLalpha2; transcription is activated by hemoglobin
	Cd36_50210	orf19.980		-0.172234	2836	4.43353	0.369573	Chr5	histidine acid phosphatase, putative
	Cd36_10880	orf19.1161	PLD1	-0.184683	4049.75	5.25951	0.369573	Chr1	phospholipase D, putative
	Cd36_86350	orf19.7422		-0.223091	4579	14.5136	0.369914	Chr3	Predicted ORF in Assemblies 19, 20 and 21
	Cd36_86410	orf19.7433		-0.225211	3427	7.46645	0.370256	Chr3	Predicted ORF in Assemblies 19, 20 and 21
	Cd36_16020	orf19.2012	NOT3	-0.246316	1163.5	2.56866	0.369573	Chr2	mRNA deadenylase and CCR4-NOT complex subunit Not3p, putative
	Cd36_87760	orf19.6187		-0.255815	5015.25	9.19724	0.369914	Chr3	Predicted ORF in Assemblies 19, 20 and 21
	Cd36_01290	orf19.3328		-0.266111	353.75	2.63771	0.369914	Chr1	Predicted ORF in Assemblies 19, 20 and 21; filament induced
	Cd36_51490	orf19.581	orf19.581	-0.272121	2613.5	2.34158	0.369573	Chr5	RNA maturation protein, putative
	Cd36_80540	orf19.5404		-0.27519	151.75	5.92432	0.370256	Chr3	Ortholog(s) have anchored to plasma membrane localization
	Cd36_80860	orf19.2498	orf19.2498	-0.294959	1199.25	2.76905	0.370542	Chr3	ubiquitin-protein ligase, putative
	Cd36_70770	orf19.7034	orf19.7034	-0.319003	1775.75	1.92573	0.356957	Chr7	conserved hypothetical protein
	Cd36_25850	orf19.3278	GSY1	-0.336649	9785	4.58098	0.37907	ChrR	Protein described as glycogen synthase; enzyme of glycogen metabolism; transcription downregulated upon yeast-hyphal switch and regulated by Efg1p; strong oxidative stress induced; shows colony morphology-related gene regulation by Ssn6p
	Cd36_52970	orf19.4826		-0.339538	787	2.31467	0.370057	Chr5
	Cd36_50180	orf19.5682		-0.349428	5396	2.85845	0.369573	Chr5	Predicted ORF in Assemblies 19, 20 and 21
	Cd36_50080	orf19.5693		-0.367022	5412.75	4.69993	0.369573	Chr5	Predicted ORF in Assemblies 19, 20 and 21
	Cd36_46600	orf19.3091		-0.374458	3154	3.38642	0.36943	Chr4	Predicted ORF in Assemblies 19, 20 and 21; downregulated during core stress response
	Cd36_87750	orf19.6186	orf19.6186	-0.397685	412.5	9.19724	0.369914	Chr3	conserved hypothetical protein
	Cd36_16540	orf19.1479		-0.400002	2394.5	3.21726	0.369573	Chr2	Predicted ORF in Assemblies 19, 20 and 21
	Cd36_33870	orf19.6392	orf19.6392	-0.410895	1994	3.50653	0.369573	ChrR	conserved hypothetical protein
	Cd36_61040	orf19.99	HAL21	-0.421681	4573	5.90401	0.370542	Chr6	Has domain(s) with predicted 3'(2'),5'-bisphosphate nucleotidase activity and role in phosphatidylinositol phosphorylation, sulfur compound metabolic process
	Cd36_53440	orf19.1124.2		-0.457384	14378.5	3.14919	0.369573	Chr5	Ortholog(s) have diphthine synthase activity, role in peptidyl-diphthamide biosynthetic process from peptidyl-histidine and cytosol, nucleus localization
	Cd36_07870	orf19.5117	OLE1	-0.465453	49511.2	2.70049	0.369573	Chr1	Fatty acid desaturase (stearoyl-CoA desaturase), essential protein involved in oleic acid synthesis; required for aerobic hyphal growth and chlamydospore formation; subject to hypoxic regulation; fluconazole-induced; caspofungin repressed
	Cd36_17430	orf19.5809		-0.499388	2720.5	9.17496	0.370256	Chr2	Predicted ORF in Assemblies 19, 20 and 21; Gcn4p-regulated
	Cd36_22580	orf19.3635		-0.513161	1318	2.90875	0.358659	Chr2	Predicted ORF in Assemblies 19, 20 and 21
	Cd36_01430	orf19.3345	SIZ1	-0.556881	673.5	2.91168	0.369573	Chr1	Protein of unknown function; transcription is negatively regulated by Rim101p
	Cd36_22020	orf19.2208		-0.566283	353.75	3.45134	0.395228	Chr2	Predicted ORF in Assemblies 19, 20 and 21
	Cd36_17720	orf19.5809		-0.569958	2748.25	8.6535	0.370256	Chr2	Predicted ORF in Assemblies 19, 20 and 21; Gcn4p-regulated
	Cd36_00220	orf19.6081	PHR2	-0.615543	20700.2	3.50764	0.370542	Chr1	Putative cell wall protein orthologous to C. albicans Phr2 and to S. cerevisiae Gas1; putative glycosidase required for cross-linking of beta-1,3- and beta-1,6-glucans in the cell wall; conserved low pH-dependent expression pattern
	Cd36_04430	orf19.778	PIL1	-0.637883	8508.75	3.52	0.476	Chr1	Echinocandin-binding protein; localizes to cell surface of hyphae, but not yeast-form cells; fungal-specific (no human or murine homolog)
	Cd36_02410	orf19.2947	SNZ1	-0.651651	2022.5	2.68586	0.433869	Chr1	Similar to stationary-phase-related proteins; soluble in hyphae; induced on yeast to hyphal switch, in response to 3-aminotriazole, or in azole-resistant strain overexpressing MDR1; regulated by Gcn4p, macrophage; no human, murine homolog
	Cd36_84830	orf19.5953		-0.676646	2940.5	3.23725	0.369573	Chr3	Predicted ORF in Assemblies 19, 20 and 21
	Cd36_53380	orf19.6675		-0.8	342.75	2.76823	0.369573	Chr5	Ortholog(s) have cytosol, nucleus localization
	Cd36_64270	orf19.5750	SHM2	-0.875326	13618.2	2.16203	0.362171	Chr6	glycine hydroxymethyltransferase, putative
	Cd36_22420	orf19.1354		-1.24274	40150	4.34471	0.473599	Chr2	Transcriptionally regulated by iron or by yeast-hyphal switch; expression greater in high iron, decreased upon yeast-hyphal switch; downregulation correlates with clinical development of fluconazole resistance; Ras1p-regulated
	Cd36_23170	orf19.206		-1.27304	1424.75	6.44006	0.370057	Chr2	Predicted ORF in Assemblies 19, 20 and 21
